# Supplementary material for: SPSNet: subpopulation-sensitive network-based analysis of heterogeneous gene expression data
Source: BMC Syst Biol. 2018 Mar 19;12(Suppl 2):28. doi: 10.1186/s12918-018-0538-1 (PMC5861489; doi:10.1186/s12918-018-0538-1)
Supplement: Supplementary file 1 — Human pathways from PathwayAPI [18]. (TXT 2877 kb) [file 12918_2018_538_MOESM1_ESM.txt]

pathway	gene1	gene2
B Cell	AKT3	GSK3B
B Cell	VAV3	BLNK
B Cell	VAV3	RAC1
B Cell	VAV3	RAC2
B Cell	VAV3	RAC3
B Cell	CHP	NFAT5
B Cell	CHP	NFATC1
B Cell	CHP	NFATC2
B Cell	CHP	NFATC3
B Cell	CHP	NFATC4
B Cell	AKT1	GSK3B
B Cell	AKT2	GSK3B
B Cell	PIK3R5	AKT3
B Cell	PIK3R5	AKT1
B Cell	PIK3R5	AKT2
B Cell	RASGRP3	HRAS
B Cell	RASGRP3	KRAS
B Cell	RASGRP3	NRAS
B Cell	BLNK	BTK
B Cell	HRAS	FOS
B Cell	HRAS	JUN
B Cell	INPP5D	FCGR2B
B Cell	KRAS	FOS
B Cell	KRAS	JUN
B Cell	LYN	SYK
B Cell	LYN	BTK
B Cell	LYN	CD79A
B Cell	LYN	CD79B
B Cell	NFKBIA	NFKB1
B Cell	NFKBIA	RELA
B Cell	NFKBIB	NFKB1
B Cell	NFKBIB	RELA
B Cell	NFKBIE	NFKB1
B Cell	NFKBIE	RELA
B Cell	NRAS	FOS
B Cell	NRAS	JUN
B Cell	PIK3CA	AKT3
B Cell	PIK3CA	AKT1
B Cell	PIK3CA	AKT2
B Cell	PIK3CB	AKT3
B Cell	PIK3CB	AKT1
B Cell	PIK3CB	AKT2
B Cell	PIK3CD	AKT3
B Cell	PIK3CD	AKT1
B Cell	PIK3CD	AKT2
B Cell	PIK3CG	AKT3
B Cell	PIK3CG	AKT1
B Cell	PIK3CG	AKT2
B Cell	PIK3R1	AKT3
B Cell	PIK3R1	AKT1
B Cell	PIK3R1	AKT2
B Cell	PIK3R2	AKT3
B Cell	PIK3R2	AKT1
B Cell	PIK3R2	AKT2
B Cell	PLCG2	RASGRP3
B Cell	PLCG2	BLNK
B Cell	PLCG2	PRKCB1
B Cell	PPP3CA	NFAT5
B Cell	PPP3CA	NFATC1
B Cell	PPP3CA	NFATC2
B Cell	PPP3CA	NFATC3
B Cell	PPP3CA	NFATC4
B Cell	PPP3CB	NFAT5
B Cell	PPP3CB	NFATC1
B Cell	PPP3CB	NFATC2
B Cell	PPP3CB	NFATC3
B Cell	PPP3CB	NFATC4
B Cell	PPP3CC	NFAT5
B Cell	PPP3CC	NFATC1
B Cell	PPP3CC	NFATC2
B Cell	PPP3CC	NFATC3
B Cell	PPP3CC	NFATC4
B Cell	PPP3R1	NFAT5
B Cell	PPP3R1	NFATC1
B Cell	PPP3R1	NFATC2
B Cell	PPP3R1	NFATC3
B Cell	PPP3R1	NFATC4
B Cell	PPP3R2	NFAT5
B Cell	PPP3R2	NFATC1
B Cell	PPP3R2	NFATC2
B Cell	PPP3R2	NFATC3
B Cell	PPP3R2	NFATC4
B Cell	PTPN6	LILRB3
B Cell	PTPN6	SYK
B Cell	PTPN6	BTK
B Cell	PTPN6	CD22
B Cell	PTPN6	CD72
B Cell	CHP2	NFAT5
B Cell	CHP2	NFATC1
B Cell	CHP2	NFATC2
B Cell	CHP2	NFATC3
B Cell	CHP2	NFATC4
B Cell	SYK	BLNK
B Cell	SYK	PLCG2
B Cell	BTK	PLCG2
B Cell	VAV1	BLNK
B Cell	VAV1	RAC1
B Cell	VAV1	RAC2
B Cell	VAV1	RAC3
B Cell	VAV2	BLNK
B Cell	VAV2	RAC1
B Cell	VAV2	RAC2
B Cell	VAV2	RAC3
B Cell	PIK3R3	AKT3
B Cell	PIK3R3	AKT1
B Cell	PIK3R3	AKT2
B Cell	CD19	VAV3
B Cell	CD19	PIK3R5
B Cell	CD19	PIK3CA
B Cell	CD19	PIK3CB
B Cell	CD19	PIK3CD
B Cell	CD19	PIK3CG
B Cell	CD19	PIK3R1
B Cell	CD19	PIK3R2
B Cell	CD19	VAV1
B Cell	CD19	VAV2
B Cell	CD19	PIK3R3
Glycolysis / Gluconeogenesis - Homo sapiens (human)	GALM	G6PC
Glycolysis / Gluconeogenesis - Homo sapiens (human)	GALM	GCK
Glycolysis / Gluconeogenesis - Homo sapiens (human)	GALM	HK1
Glycolysis / Gluconeogenesis - Homo sapiens (human)	GALM	HK2
Glycolysis / Gluconeogenesis - Homo sapiens (human)	GALM	HK3
Glycolysis / Gluconeogenesis - Homo sapiens (human)	GALM	G6PC2
Glycolysis / Gluconeogenesis - Homo sapiens (human)	LDHAL6A	PKLR
Glycolysis / Gluconeogenesis - Homo sapiens (human)	LDHAL6A	PKM2
Glycolysis / Gluconeogenesis - Homo sapiens (human)	DLAT	DLD
Glycolysis / Gluconeogenesis - Homo sapiens (human)	ENO1	PGAM4
Glycolysis / Gluconeogenesis - Homo sapiens (human)	ENO1	PGAM1
Glycolysis / Gluconeogenesis - Homo sapiens (human)	ENO1	PGAM2
Glycolysis / Gluconeogenesis - Homo sapiens (human)	ENO1	BPGM
Glycolysis / Gluconeogenesis - Homo sapiens (human)	ENO1	LOC728188
Glycolysis / Gluconeogenesis - Homo sapiens (human)	ENO2	PGAM4
Glycolysis / Gluconeogenesis - Homo sapiens (human)	ENO2	PGAM1
Glycolysis / Gluconeogenesis - Homo sapiens (human)	ENO2	PGAM2
Glycolysis / Gluconeogenesis - Homo sapiens (human)	ENO2	BPGM
Glycolysis / Gluconeogenesis - Homo sapiens (human)	ENO2	LOC728188
Glycolysis / Gluconeogenesis - Homo sapiens (human)	ENO3	PGAM4
Glycolysis / Gluconeogenesis - Homo sapiens (human)	ENO3	PGAM1
Glycolysis / Gluconeogenesis - Homo sapiens (human)	ENO3	PGAM2
Glycolysis / Gluconeogenesis - Homo sapiens (human)	ENO3	BPGM
Glycolysis / Gluconeogenesis - Homo sapiens (human)	ENO3	LOC728188
Glycolysis / Gluconeogenesis - Homo sapiens (human)	ALDH2	AKR1A1
Glycolysis / Gluconeogenesis - Homo sapiens (human)	ALDH2	ADH1A
Glycolysis / Gluconeogenesis - Homo sapiens (human)	ALDH2	ADH1B
Glycolysis / Gluconeogenesis - Homo sapiens (human)	ALDH2	ADH1C
Glycolysis / Gluconeogenesis - Homo sapiens (human)	ALDH2	ADH4
Glycolysis / Gluconeogenesis - Homo sapiens (human)	ALDH2	ADH5
Glycolysis / Gluconeogenesis - Homo sapiens (human)	ALDH2	ADH6
Glycolysis / Gluconeogenesis - Homo sapiens (human)	ALDH2	ADH7
Glycolysis / Gluconeogenesis - Homo sapiens (human)	ALDH2	ACSS2
Glycolysis / Gluconeogenesis - Homo sapiens (human)	ALDH2	ACSS1
Glycolysis / Gluconeogenesis - Homo sapiens (human)	ALDH3A1	AKR1A1
Glycolysis / Gluconeogenesis - Homo sapiens (human)	ALDH3A1	ADH1A
Glycolysis / Gluconeogenesis - Homo sapiens (human)	ALDH3A1	ADH1B
Glycolysis / Gluconeogenesis - Homo sapiens (human)	ALDH3A1	ADH1C
Glycolysis / Gluconeogenesis - Homo sapiens (human)	ALDH3A1	ADH4
Glycolysis / Gluconeogenesis - Homo sapiens (human)	ALDH3A1	ADH5
Glycolysis / Gluconeogenesis - Homo sapiens (human)	ALDH3A1	ADH6
Glycolysis / Gluconeogenesis - Homo sapiens (human)	ALDH3A1	ADH7
Glycolysis / Gluconeogenesis - Homo sapiens (human)	ALDH3A1	ACSS2
Glycolysis / Gluconeogenesis - Homo sapiens (human)	ALDH3A1	ACSS1
Glycolysis / Gluconeogenesis - Homo sapiens (human)	ALDH1B1	AKR1A1
Glycolysis / Gluconeogenesis - Homo sapiens (human)	ALDH1B1	ADH1A
Glycolysis / Gluconeogenesis - Homo sapiens (human)	ALDH1B1	ADH1B
Glycolysis / Gluconeogenesis - Homo sapiens (human)	ALDH1B1	ADH1C
Glycolysis / Gluconeogenesis - Homo sapiens (human)	ALDH1B1	ADH4
Glycolysis / Gluconeogenesis - Homo sapiens (human)	ALDH1B1	ADH5
Glycolysis / Gluconeogenesis - Homo sapiens (human)	ALDH1B1	ADH6
Glycolysis / Gluconeogenesis - Homo sapiens (human)	ALDH1B1	ADH7
Glycolysis / Gluconeogenesis - Homo sapiens (human)	ALDH1B1	ACSS2
Glycolysis / Gluconeogenesis - Homo sapiens (human)	ALDH1B1	ACSS1
Glycolysis / Gluconeogenesis - Homo sapiens (human)	ALDH1A3	AKR1A1
Glycolysis / Gluconeogenesis - Homo sapiens (human)	ALDH1A3	ADH1A
Glycolysis / Gluconeogenesis - Homo sapiens (human)	ALDH1A3	ADH1B
Glycolysis / Gluconeogenesis - Homo sapiens (human)	ALDH1A3	ADH1C
Glycolysis / Gluconeogenesis - Homo sapiens (human)	ALDH1A3	ADH4
Glycolysis / Gluconeogenesis - Homo sapiens (human)	ALDH1A3	ADH5
Glycolysis / Gluconeogenesis - Homo sapiens (human)	ALDH1A3	ADH6
Glycolysis / Gluconeogenesis - Homo sapiens (human)	ALDH1A3	ADH7
Glycolysis / Gluconeogenesis - Homo sapiens (human)	ALDH1A3	ACSS2
Glycolysis / Gluconeogenesis - Homo sapiens (human)	ALDH1A3	ACSS1
Glycolysis / Gluconeogenesis - Homo sapiens (human)	FBP1	GPI
Glycolysis / Gluconeogenesis - Homo sapiens (human)	ALDH3B1	AKR1A1
Glycolysis / Gluconeogenesis - Homo sapiens (human)	ALDH3B1	ADH1A
Glycolysis / Gluconeogenesis - Homo sapiens (human)	ALDH3B1	ADH1B
Glycolysis / Gluconeogenesis - Homo sapiens (human)	ALDH3B1	ADH1C
Glycolysis / Gluconeogenesis - Homo sapiens (human)	ALDH3B1	ADH4
Glycolysis / Gluconeogenesis - Homo sapiens (human)	ALDH3B1	ADH5
Glycolysis / Gluconeogenesis - Homo sapiens (human)	ALDH3B1	ADH6
Glycolysis / Gluconeogenesis - Homo sapiens (human)	ALDH3B1	ADH7
Glycolysis / Gluconeogenesis - Homo sapiens (human)	ALDH3B2	AKR1A1
Glycolysis / Gluconeogenesis - Homo sapiens (human)	ALDH3B2	ADH1A
Glycolysis / Gluconeogenesis - Homo sapiens (human)	ALDH3B2	ADH1B
Glycolysis / Gluconeogenesis - Homo sapiens (human)	ALDH3B2	ADH1C
Glycolysis / Gluconeogenesis - Homo sapiens (human)	ALDH3B2	ADH4
Glycolysis / Gluconeogenesis - Homo sapiens (human)	ALDH3B2	ADH5
Glycolysis / Gluconeogenesis - Homo sapiens (human)	ALDH3B2	ADH6
Glycolysis / Gluconeogenesis - Homo sapiens (human)	ALDH3B2	ADH7
Glycolysis / Gluconeogenesis - Homo sapiens (human)	ALDH9A1	AKR1A1
Glycolysis / Gluconeogenesis - Homo sapiens (human)	ALDH9A1	ADH1A
Glycolysis / Gluconeogenesis - Homo sapiens (human)	ALDH9A1	ADH1B
Glycolysis / Gluconeogenesis - Homo sapiens (human)	ALDH9A1	ADH1C
Glycolysis / Gluconeogenesis - Homo sapiens (human)	ALDH9A1	ADH4
Glycolysis / Gluconeogenesis - Homo sapiens (human)	ALDH9A1	ADH5
Glycolysis / Gluconeogenesis - Homo sapiens (human)	ALDH9A1	ADH6
Glycolysis / Gluconeogenesis - Homo sapiens (human)	ALDH9A1	ADH7
Glycolysis / Gluconeogenesis - Homo sapiens (human)	ALDH9A1	ACSS2
Glycolysis / Gluconeogenesis - Homo sapiens (human)	ALDH9A1	ACSS1
Glycolysis / Gluconeogenesis - Homo sapiens (human)	ALDH3A2	AKR1A1
Glycolysis / Gluconeogenesis - Homo sapiens (human)	ALDH3A2	ADH1A
Glycolysis / Gluconeogenesis - Homo sapiens (human)	ALDH3A2	ADH1B
Glycolysis / Gluconeogenesis - Homo sapiens (human)	ALDH3A2	ADH1C
Glycolysis / Gluconeogenesis - Homo sapiens (human)	ALDH3A2	ADH4
Glycolysis / Gluconeogenesis - Homo sapiens (human)	ALDH3A2	ADH5
Glycolysis / Gluconeogenesis - Homo sapiens (human)	ALDH3A2	ADH6
Glycolysis / Gluconeogenesis - Homo sapiens (human)	ALDH3A2	ADH7
Glycolysis / Gluconeogenesis - Homo sapiens (human)	ALDH3A2	ACSS2
Glycolysis / Gluconeogenesis - Homo sapiens (human)	ALDH3A2	ACSS1
Glycolysis / Gluconeogenesis - Homo sapiens (human)	ALDOA	FBP1
Glycolysis / Gluconeogenesis - Homo sapiens (human)	ALDOA	PFKL
Glycolysis / Gluconeogenesis - Homo sapiens (human)	ALDOA	PFKM
Glycolysis / Gluconeogenesis - Homo sapiens (human)	ALDOA	PFKP
Glycolysis / Gluconeogenesis - Homo sapiens (human)	ALDOA	FBP2
Glycolysis / Gluconeogenesis - Homo sapiens (human)	ALDOB	FBP1
Glycolysis / Gluconeogenesis - Homo sapiens (human)	ALDOB	PFKL
Glycolysis / Gluconeogenesis - Homo sapiens (human)	ALDOB	PFKM
Glycolysis / Gluconeogenesis - Homo sapiens (human)	ALDOB	PFKP
Glycolysis / Gluconeogenesis - Homo sapiens (human)	ALDOB	FBP2
Glycolysis / Gluconeogenesis - Homo sapiens (human)	ALDOC	FBP1
Glycolysis / Gluconeogenesis - Homo sapiens (human)	ALDOC	PFKL
Glycolysis / Gluconeogenesis - Homo sapiens (human)	ALDOC	PFKM
Glycolysis / Gluconeogenesis - Homo sapiens (human)	ALDOC	PFKP
Glycolysis / Gluconeogenesis - Homo sapiens (human)	ALDOC	FBP2
Glycolysis / Gluconeogenesis - Homo sapiens (human)	GAPDH	ALDOA
Glycolysis / Gluconeogenesis - Homo sapiens (human)	GAPDH	ALDOB
Glycolysis / Gluconeogenesis - Homo sapiens (human)	GAPDH	ALDOC
Glycolysis / Gluconeogenesis - Homo sapiens (human)	GAPDH	PGK1
Glycolysis / Gluconeogenesis - Homo sapiens (human)	GAPDH	PGK2
Glycolysis / Gluconeogenesis - Homo sapiens (human)	GAPDH	BPGM
Glycolysis / Gluconeogenesis - Homo sapiens (human)	GAPDH	TPI1
Glycolysis / Gluconeogenesis - Homo sapiens (human)	GAPDH	LOC729708
Glycolysis / Gluconeogenesis - Homo sapiens (human)	GCK	GALM
Glycolysis / Gluconeogenesis - Homo sapiens (human)	GCK	GPI
Glycolysis / Gluconeogenesis - Homo sapiens (human)	GPI	G6PC
Glycolysis / Gluconeogenesis - Homo sapiens (human)	GPI	GCK
Glycolysis / Gluconeogenesis - Homo sapiens (human)	GPI	HK1
Glycolysis / Gluconeogenesis - Homo sapiens (human)	GPI	HK2
Glycolysis / Gluconeogenesis - Homo sapiens (human)	GPI	HK3
Glycolysis / Gluconeogenesis - Homo sapiens (human)	GPI	PGM1
Glycolysis / Gluconeogenesis - Homo sapiens (human)	GPI	PGM3
Glycolysis / Gluconeogenesis - Homo sapiens (human)	GPI	G6PC2
Glycolysis / Gluconeogenesis - Homo sapiens (human)	HK1	GALM
Glycolysis / Gluconeogenesis - Homo sapiens (human)	HK1	GPI
Glycolysis / Gluconeogenesis - Homo sapiens (human)	HK2	GALM
Glycolysis / Gluconeogenesis - Homo sapiens (human)	HK2	GPI
Glycolysis / Gluconeogenesis - Homo sapiens (human)	HK3	GALM
Glycolysis / Gluconeogenesis - Homo sapiens (human)	HK3	GPI
Glycolysis / Gluconeogenesis - Homo sapiens (human)	LDHA	PKLR
Glycolysis / Gluconeogenesis - Homo sapiens (human)	LDHA	PKM2
Glycolysis / Gluconeogenesis - Homo sapiens (human)	LDHB	PKLR
Glycolysis / Gluconeogenesis - Homo sapiens (human)	LDHB	PKM2
Glycolysis / Gluconeogenesis - Homo sapiens (human)	LDHC	PKLR
Glycolysis / Gluconeogenesis - Homo sapiens (human)	LDHC	PKM2
Glycolysis / Gluconeogenesis - Homo sapiens (human)	PGAM4	PGK1
Glycolysis / Gluconeogenesis - Homo sapiens (human)	PGAM4	PGK2
Glycolysis / Gluconeogenesis - Homo sapiens (human)	ALDH7A1	AKR1A1
Glycolysis / Gluconeogenesis - Homo sapiens (human)	ALDH7A1	ADH1A
Glycolysis / Gluconeogenesis - Homo sapiens (human)	ALDH7A1	ADH1B
Glycolysis / Gluconeogenesis - Homo sapiens (human)	ALDH7A1	ADH1C
Glycolysis / Gluconeogenesis - Homo sapiens (human)	ALDH7A1	ADH4
Glycolysis / Gluconeogenesis - Homo sapiens (human)	ALDH7A1	ADH5
Glycolysis / Gluconeogenesis - Homo sapiens (human)	ALDH7A1	ADH6
Glycolysis / Gluconeogenesis - Homo sapiens (human)	ALDH7A1	ADH7
Glycolysis / Gluconeogenesis - Homo sapiens (human)	ALDH7A1	ACSS2
Glycolysis / Gluconeogenesis - Homo sapiens (human)	ALDH7A1	ACSS1
Glycolysis / Gluconeogenesis - Homo sapiens (human)	PCK1	ENO1
Glycolysis / Gluconeogenesis - Homo sapiens (human)	PCK1	ENO2
Glycolysis / Gluconeogenesis - Homo sapiens (human)	PCK1	ENO3
Glycolysis / Gluconeogenesis - Homo sapiens (human)	PCK1	PKLR
Glycolysis / Gluconeogenesis - Homo sapiens (human)	PCK1	PKM2
Glycolysis / Gluconeogenesis - Homo sapiens (human)	PCK2	ENO1
Glycolysis / Gluconeogenesis - Homo sapiens (human)	PCK2	ENO2
Glycolysis / Gluconeogenesis - Homo sapiens (human)	PCK2	ENO3
Glycolysis / Gluconeogenesis - Homo sapiens (human)	PCK2	PKLR
Glycolysis / Gluconeogenesis - Homo sapiens (human)	PCK2	PKM2
Glycolysis / Gluconeogenesis - Homo sapiens (human)	PDHA1	LDHAL6A
Glycolysis / Gluconeogenesis - Homo sapiens (human)	PDHA1	DLAT
Glycolysis / Gluconeogenesis - Homo sapiens (human)	PDHA1	DLD
Glycolysis / Gluconeogenesis - Homo sapiens (human)	PDHA1	LDHA
Glycolysis / Gluconeogenesis - Homo sapiens (human)	PDHA1	LDHB
Glycolysis / Gluconeogenesis - Homo sapiens (human)	PDHA1	LDHC
Glycolysis / Gluconeogenesis - Homo sapiens (human)	PDHA1	PKLR
Glycolysis / Gluconeogenesis - Homo sapiens (human)	PDHA1	PKM2
Glycolysis / Gluconeogenesis - Homo sapiens (human)	PDHA1	LDHAL6B
Glycolysis / Gluconeogenesis - Homo sapiens (human)	PDHA2	LDHAL6A
Glycolysis / Gluconeogenesis - Homo sapiens (human)	PDHA2	DLAT
Glycolysis / Gluconeogenesis - Homo sapiens (human)	PDHA2	DLD
Glycolysis / Gluconeogenesis - Homo sapiens (human)	PDHA2	LDHA
Glycolysis / Gluconeogenesis - Homo sapiens (human)	PDHA2	LDHB
Glycolysis / Gluconeogenesis - Homo sapiens (human)	PDHA2	LDHC
Glycolysis / Gluconeogenesis - Homo sapiens (human)	PDHA2	PKLR
Glycolysis / Gluconeogenesis - Homo sapiens (human)	PDHA2	PKM2
Glycolysis / Gluconeogenesis - Homo sapiens (human)	PDHA2	LDHAL6B
Glycolysis / Gluconeogenesis - Homo sapiens (human)	PDHB	LDHAL6A
Glycolysis / Gluconeogenesis - Homo sapiens (human)	PDHB	DLAT
Glycolysis / Gluconeogenesis - Homo sapiens (human)	PDHB	DLD
Glycolysis / Gluconeogenesis - Homo sapiens (human)	PDHB	LDHA
Glycolysis / Gluconeogenesis - Homo sapiens (human)	PDHB	LDHB
Glycolysis / Gluconeogenesis - Homo sapiens (human)	PDHB	LDHC
Glycolysis / Gluconeogenesis - Homo sapiens (human)	PDHB	PKLR
Glycolysis / Gluconeogenesis - Homo sapiens (human)	PDHB	PKM2
Glycolysis / Gluconeogenesis - Homo sapiens (human)	PDHB	LDHAL6B
Glycolysis / Gluconeogenesis - Homo sapiens (human)	PFKL	GPI
Glycolysis / Gluconeogenesis - Homo sapiens (human)	PFKM	GPI
Glycolysis / Gluconeogenesis - Homo sapiens (human)	PFKP	GPI
Glycolysis / Gluconeogenesis - Homo sapiens (human)	PGAM1	PGK1
Glycolysis / Gluconeogenesis - Homo sapiens (human)	PGAM1	PGK2
Glycolysis / Gluconeogenesis - Homo sapiens (human)	PGAM2	PGK1
Glycolysis / Gluconeogenesis - Homo sapiens (human)	PGAM2	PGK2
Glycolysis / Gluconeogenesis - Homo sapiens (human)	PGK1	BPGM
Glycolysis / Gluconeogenesis - Homo sapiens (human)	PGK2	BPGM
Glycolysis / Gluconeogenesis - Homo sapiens (human)	PGM1	G6PC
Glycolysis / Gluconeogenesis - Homo sapiens (human)	PGM1	GCK
Glycolysis / Gluconeogenesis - Homo sapiens (human)	PGM1	GPI
Glycolysis / Gluconeogenesis - Homo sapiens (human)	PGM1	HK1
Glycolysis / Gluconeogenesis - Homo sapiens (human)	PGM1	HK2
Glycolysis / Gluconeogenesis - Homo sapiens (human)	PGM1	HK3
Glycolysis / Gluconeogenesis - Homo sapiens (human)	PGM1	G6PC2
Glycolysis / Gluconeogenesis - Homo sapiens (human)	PGM3	G6PC
Glycolysis / Gluconeogenesis - Homo sapiens (human)	PGM3	GCK
Glycolysis / Gluconeogenesis - Homo sapiens (human)	PGM3	GPI
Glycolysis / Gluconeogenesis - Homo sapiens (human)	PGM3	HK1
Glycolysis / Gluconeogenesis - Homo sapiens (human)	PGM3	HK2
Glycolysis / Gluconeogenesis - Homo sapiens (human)	PGM3	HK3
Glycolysis / Gluconeogenesis - Homo sapiens (human)	PGM3	G6PC2
Glycolysis / Gluconeogenesis - Homo sapiens (human)	PKLR	ENO1
Glycolysis / Gluconeogenesis - Homo sapiens (human)	PKLR	ENO2
Glycolysis / Gluconeogenesis - Homo sapiens (human)	PKLR	ENO3
Glycolysis / Gluconeogenesis - Homo sapiens (human)	PKM2	ENO1
Glycolysis / Gluconeogenesis - Homo sapiens (human)	PKM2	ENO2
Glycolysis / Gluconeogenesis - Homo sapiens (human)	PKM2	ENO3
Glycolysis / Gluconeogenesis - Homo sapiens (human)	ACSS2	DLAT
Glycolysis / Gluconeogenesis - Homo sapiens (human)	ACSS2	ALDH3A1
Glycolysis / Gluconeogenesis - Homo sapiens (human)	ACSS2	ALDH1A3
Glycolysis / Gluconeogenesis - Homo sapiens (human)	ACSS2	ALDH3B1
Glycolysis / Gluconeogenesis - Homo sapiens (human)	ACSS2	ALDH3B2
Glycolysis / Gluconeogenesis - Homo sapiens (human)	BPGM	PGAM4
Glycolysis / Gluconeogenesis - Homo sapiens (human)	BPGM	PGAM1
Glycolysis / Gluconeogenesis - Homo sapiens (human)	BPGM	PGAM2
Glycolysis / Gluconeogenesis - Homo sapiens (human)	BPGM	PGK1
Glycolysis / Gluconeogenesis - Homo sapiens (human)	BPGM	PGK2
Glycolysis / Gluconeogenesis - Homo sapiens (human)	BPGM	BPGM
Glycolysis / Gluconeogenesis - Homo sapiens (human)	BPGM	LOC728188
Glycolysis / Gluconeogenesis - Homo sapiens (human)	TPI1	ALDOA
Glycolysis / Gluconeogenesis - Homo sapiens (human)	TPI1	ALDOB
Glycolysis / Gluconeogenesis - Homo sapiens (human)	TPI1	ALDOC
Glycolysis / Gluconeogenesis - Homo sapiens (human)	LOC728188	PGK1
Glycolysis / Gluconeogenesis - Homo sapiens (human)	LOC728188	PGK2
Glycolysis / Gluconeogenesis - Homo sapiens (human)	LOC729708	ALDOA
Glycolysis / Gluconeogenesis - Homo sapiens (human)	LOC729708	ALDOB
Glycolysis / Gluconeogenesis - Homo sapiens (human)	LOC729708	ALDOC
Glycolysis / Gluconeogenesis - Homo sapiens (human)	ACSS1	DLAT
Glycolysis / Gluconeogenesis - Homo sapiens (human)	ACSS1	ALDH3A1
Glycolysis / Gluconeogenesis - Homo sapiens (human)	ACSS1	ALDH1A3
Glycolysis / Gluconeogenesis - Homo sapiens (human)	ACSS1	ALDH3B1
Glycolysis / Gluconeogenesis - Homo sapiens (human)	ACSS1	ALDH3B2
Glycolysis / Gluconeogenesis - Homo sapiens (human)	FBP2	GPI
Glycolysis / Gluconeogenesis - Homo sapiens (human)	LDHAL6B	PKLR
Glycolysis / Gluconeogenesis - Homo sapiens (human)	LDHAL6B	PKM2
Citrate cycle (TCA cycle) - Homo sapiens (human)	CS	ACO1
Citrate cycle (TCA cycle) - Homo sapiens (human)	CS	ACO2
Citrate cycle (TCA cycle) - Homo sapiens (human)	CS	PC
Citrate cycle (TCA cycle) - Homo sapiens (human)	CS	PCK1
Citrate cycle (TCA cycle) - Homo sapiens (human)	CS	PCK2
Citrate cycle (TCA cycle) - Homo sapiens (human)	DLAT	CS
Citrate cycle (TCA cycle) - Homo sapiens (human)	DLAT	ACLY
Citrate cycle (TCA cycle) - Homo sapiens (human)	DLAT	PDHA1
Citrate cycle (TCA cycle) - Homo sapiens (human)	DLAT	PDHA2
Citrate cycle (TCA cycle) - Homo sapiens (human)	DLAT	PDHB
Citrate cycle (TCA cycle) - Homo sapiens (human)	DLD	OGDH
Citrate cycle (TCA cycle) - Homo sapiens (human)	DLD	PDHA1
Citrate cycle (TCA cycle) - Homo sapiens (human)	DLD	PDHA2
Citrate cycle (TCA cycle) - Homo sapiens (human)	DLD	PDHB
Citrate cycle (TCA cycle) - Homo sapiens (human)	DLD	OGDHL
Citrate cycle (TCA cycle) - Homo sapiens (human)	DLST	DLD
Citrate cycle (TCA cycle) - Homo sapiens (human)	DLST	OGDH
Citrate cycle (TCA cycle) - Homo sapiens (human)	DLST	OGDHL
Citrate cycle (TCA cycle) - Homo sapiens (human)	FH	SDHA
Citrate cycle (TCA cycle) - Homo sapiens (human)	FH	SDHB
Citrate cycle (TCA cycle) - Homo sapiens (human)	FH	SDHC
Citrate cycle (TCA cycle) - Homo sapiens (human)	FH	SDHD
Citrate cycle (TCA cycle) - Homo sapiens (human)	FH	hCG_1776980
Citrate cycle (TCA cycle) - Homo sapiens (human)	FH	LOC651820
Citrate cycle (TCA cycle) - Homo sapiens (human)	LOC283398	DLST
Citrate cycle (TCA cycle) - Homo sapiens (human)	IDH1	IDH3A
Citrate cycle (TCA cycle) - Homo sapiens (human)	IDH1	IDH3B
Citrate cycle (TCA cycle) - Homo sapiens (human)	IDH1	IDH3G
Citrate cycle (TCA cycle) - Homo sapiens (human)	IDH2	IDH3A
Citrate cycle (TCA cycle) - Homo sapiens (human)	IDH2	IDH3B
Citrate cycle (TCA cycle) - Homo sapiens (human)	IDH2	IDH3G
Citrate cycle (TCA cycle) - Homo sapiens (human)	IDH3A	IDH1
Citrate cycle (TCA cycle) - Homo sapiens (human)	IDH3A	IDH2
Citrate cycle (TCA cycle) - Homo sapiens (human)	IDH3B	IDH1
Citrate cycle (TCA cycle) - Homo sapiens (human)	IDH3B	IDH2
Citrate cycle (TCA cycle) - Homo sapiens (human)	IDH3G	IDH1
Citrate cycle (TCA cycle) - Homo sapiens (human)	IDH3G	IDH2
Citrate cycle (TCA cycle) - Homo sapiens (human)	MDH1	CS
Citrate cycle (TCA cycle) - Homo sapiens (human)	MDH1	FH
Citrate cycle (TCA cycle) - Homo sapiens (human)	MDH1	ACLY
Citrate cycle (TCA cycle) - Homo sapiens (human)	MDH1	PC
Citrate cycle (TCA cycle) - Homo sapiens (human)	MDH1	PCK1
Citrate cycle (TCA cycle) - Homo sapiens (human)	MDH1	PCK2
Citrate cycle (TCA cycle) - Homo sapiens (human)	MDH2	CS
Citrate cycle (TCA cycle) - Homo sapiens (human)	MDH2	FH
Citrate cycle (TCA cycle) - Homo sapiens (human)	MDH2	ACLY
Citrate cycle (TCA cycle) - Homo sapiens (human)	MDH2	PC
Citrate cycle (TCA cycle) - Homo sapiens (human)	MDH2	PCK1
Citrate cycle (TCA cycle) - Homo sapiens (human)	MDH2	PCK2
Citrate cycle (TCA cycle) - Homo sapiens (human)	ACLY	ACO1
Citrate cycle (TCA cycle) - Homo sapiens (human)	ACLY	ACO2
Citrate cycle (TCA cycle) - Homo sapiens (human)	ACLY	PC
Citrate cycle (TCA cycle) - Homo sapiens (human)	ACLY	PCK1
Citrate cycle (TCA cycle) - Homo sapiens (human)	ACLY	PCK2
Citrate cycle (TCA cycle) - Homo sapiens (human)	ACO1	IDH1
Citrate cycle (TCA cycle) - Homo sapiens (human)	ACO1	IDH2
Citrate cycle (TCA cycle) - Homo sapiens (human)	ACO1	IDH3A
Citrate cycle (TCA cycle) - Homo sapiens (human)	ACO1	IDH3B
Citrate cycle (TCA cycle) - Homo sapiens (human)	ACO1	IDH3G
Citrate cycle (TCA cycle) - Homo sapiens (human)	OGDH	IDH1
Citrate cycle (TCA cycle) - Homo sapiens (human)	OGDH	IDH2
Citrate cycle (TCA cycle) - Homo sapiens (human)	OGDH	IDH3A
Citrate cycle (TCA cycle) - Homo sapiens (human)	OGDH	IDH3B
Citrate cycle (TCA cycle) - Homo sapiens (human)	OGDH	IDH3G
Citrate cycle (TCA cycle) - Homo sapiens (human)	ACO2	IDH1
Citrate cycle (TCA cycle) - Homo sapiens (human)	ACO2	IDH2
Citrate cycle (TCA cycle) - Homo sapiens (human)	ACO2	IDH3A
Citrate cycle (TCA cycle) - Homo sapiens (human)	ACO2	IDH3B
Citrate cycle (TCA cycle) - Homo sapiens (human)	ACO2	IDH3G
Citrate cycle (TCA cycle) - Homo sapiens (human)	PC	PCK1
Citrate cycle (TCA cycle) - Homo sapiens (human)	PC	PCK2
Citrate cycle (TCA cycle) - Homo sapiens (human)	PDHA1	PC
Citrate cycle (TCA cycle) - Homo sapiens (human)	PDHA1	PDHA1
Citrate cycle (TCA cycle) - Homo sapiens (human)	PDHA1	PDHA2
Citrate cycle (TCA cycle) - Homo sapiens (human)	PDHA1	PDHB
Citrate cycle (TCA cycle) - Homo sapiens (human)	PDHA2	PC
Citrate cycle (TCA cycle) - Homo sapiens (human)	PDHA2	PDHA1
Citrate cycle (TCA cycle) - Homo sapiens (human)	PDHA2	PDHA2
Citrate cycle (TCA cycle) - Homo sapiens (human)	PDHA2	PDHB
Citrate cycle (TCA cycle) - Homo sapiens (human)	PDHB	PC
Citrate cycle (TCA cycle) - Homo sapiens (human)	PDHB	PDHA1
Citrate cycle (TCA cycle) - Homo sapiens (human)	PDHB	PDHA2
Citrate cycle (TCA cycle) - Homo sapiens (human)	PDHB	PDHB
Citrate cycle (TCA cycle) - Homo sapiens (human)	OGDHL	IDH1
Citrate cycle (TCA cycle) - Homo sapiens (human)	OGDHL	IDH2
Citrate cycle (TCA cycle) - Homo sapiens (human)	OGDHL	IDH3A
Citrate cycle (TCA cycle) - Homo sapiens (human)	OGDHL	IDH3B
Citrate cycle (TCA cycle) - Homo sapiens (human)	OGDHL	IDH3G
Citrate cycle (TCA cycle) - Homo sapiens (human)	SDHA	LOC283398
Citrate cycle (TCA cycle) - Homo sapiens (human)	SDHA	SUCLG2
Citrate cycle (TCA cycle) - Homo sapiens (human)	SDHA	SUCLG1
Citrate cycle (TCA cycle) - Homo sapiens (human)	SDHA	SUCLA2
Citrate cycle (TCA cycle) - Homo sapiens (human)	SDHB	LOC283398
Citrate cycle (TCA cycle) - Homo sapiens (human)	SDHB	SUCLG2
Citrate cycle (TCA cycle) - Homo sapiens (human)	SDHB	SUCLG1
Citrate cycle (TCA cycle) - Homo sapiens (human)	SDHB	SUCLA2
Citrate cycle (TCA cycle) - Homo sapiens (human)	SDHC	LOC283398
Citrate cycle (TCA cycle) - Homo sapiens (human)	SDHC	SUCLG2
Citrate cycle (TCA cycle) - Homo sapiens (human)	SDHC	SUCLG1
Citrate cycle (TCA cycle) - Homo sapiens (human)	SDHC	SUCLA2
Citrate cycle (TCA cycle) - Homo sapiens (human)	SDHD	LOC283398
Citrate cycle (TCA cycle) - Homo sapiens (human)	SDHD	SUCLG2
Citrate cycle (TCA cycle) - Homo sapiens (human)	SDHD	SUCLG1
Citrate cycle (TCA cycle) - Homo sapiens (human)	SDHD	SUCLA2
Citrate cycle (TCA cycle) - Homo sapiens (human)	hCG_1776980	LOC283398
Citrate cycle (TCA cycle) - Homo sapiens (human)	hCG_1776980	SUCLG2
Citrate cycle (TCA cycle) - Homo sapiens (human)	hCG_1776980	SUCLG1
Citrate cycle (TCA cycle) - Homo sapiens (human)	hCG_1776980	SUCLA2
Citrate cycle (TCA cycle) - Homo sapiens (human)	LOC651820	LOC283398
Citrate cycle (TCA cycle) - Homo sapiens (human)	LOC651820	SUCLG2
Citrate cycle (TCA cycle) - Homo sapiens (human)	LOC651820	SUCLG1
Citrate cycle (TCA cycle) - Homo sapiens (human)	LOC651820	SUCLA2
Citrate cycle (TCA cycle) - Homo sapiens (human)	SUCLG2	DLST
Citrate cycle (TCA cycle) - Homo sapiens (human)	SUCLG1	DLST
Citrate cycle (TCA cycle) - Homo sapiens (human)	SUCLA2	DLST
Pentose phosphate pathway - Homo sapiens (human)	FBP1	GPI
Pentose phosphate pathway - Homo sapiens (human)	FBP1	TALDO1
Pentose phosphate pathway - Homo sapiens (human)	PRPS1L1	RPIA
Pentose phosphate pathway - Homo sapiens (human)	PRPS1L1	PGM1
Pentose phosphate pathway - Homo sapiens (human)	PRPS1L1	PGM3
Pentose phosphate pathway - Homo sapiens (human)	PRPS1L1	RBKS
Pentose phosphate pathway - Homo sapiens (human)	PRPS1L1	TKT
Pentose phosphate pathway - Homo sapiens (human)	PRPS1L1	TKTL1
Pentose phosphate pathway - Homo sapiens (human)	PRPS1L1	TKTL2
Pentose phosphate pathway - Homo sapiens (human)	ALDOA	FBP1
Pentose phosphate pathway - Homo sapiens (human)	ALDOA	PFKL
Pentose phosphate pathway - Homo sapiens (human)	ALDOA	PFKM
Pentose phosphate pathway - Homo sapiens (human)	ALDOA	PFKP
Pentose phosphate pathway - Homo sapiens (human)	ALDOA	TALDO1
Pentose phosphate pathway - Homo sapiens (human)	ALDOA	TKT
Pentose phosphate pathway - Homo sapiens (human)	ALDOA	TKTL1
Pentose phosphate pathway - Homo sapiens (human)	ALDOA	TKTL2
Pentose phosphate pathway - Homo sapiens (human)	ALDOA	FBP2
Pentose phosphate pathway - Homo sapiens (human)	ALDOB	FBP1
Pentose phosphate pathway - Homo sapiens (human)	ALDOB	PFKL
Pentose phosphate pathway - Homo sapiens (human)	ALDOB	PFKM
Pentose phosphate pathway - Homo sapiens (human)	ALDOB	PFKP
Pentose phosphate pathway - Homo sapiens (human)	ALDOB	TALDO1
Pentose phosphate pathway - Homo sapiens (human)	ALDOB	TKT
Pentose phosphate pathway - Homo sapiens (human)	ALDOB	TKTL1
Pentose phosphate pathway - Homo sapiens (human)	ALDOB	TKTL2
Pentose phosphate pathway - Homo sapiens (human)	ALDOB	FBP2
Pentose phosphate pathway - Homo sapiens (human)	RPIA	PGD
Pentose phosphate pathway - Homo sapiens (human)	RPIA	PGM1
Pentose phosphate pathway - Homo sapiens (human)	RPIA	PGM3
Pentose phosphate pathway - Homo sapiens (human)	RPIA	RPE
Pentose phosphate pathway - Homo sapiens (human)	ALDOC	FBP1
Pentose phosphate pathway - Homo sapiens (human)	ALDOC	PFKL
Pentose phosphate pathway - Homo sapiens (human)	ALDOC	PFKM
Pentose phosphate pathway - Homo sapiens (human)	ALDOC	PFKP
Pentose phosphate pathway - Homo sapiens (human)	ALDOC	TALDO1
Pentose phosphate pathway - Homo sapiens (human)	ALDOC	TKT
Pentose phosphate pathway - Homo sapiens (human)	ALDOC	TKTL1
Pentose phosphate pathway - Homo sapiens (human)	ALDOC	TKTL2
Pentose phosphate pathway - Homo sapiens (human)	ALDOC	FBP2
Pentose phosphate pathway - Homo sapiens (human)	PGLS	G6PD
Pentose phosphate pathway - Homo sapiens (human)	GPI	G6PD
Pentose phosphate pathway - Homo sapiens (human)	GPI	TALDO1
Pentose phosphate pathway - Homo sapiens (human)	DERA	ALDOA
Pentose phosphate pathway - Homo sapiens (human)	DERA	ALDOB
Pentose phosphate pathway - Homo sapiens (human)	DERA	ALDOC
Pentose phosphate pathway - Homo sapiens (human)	DERA	TALDO1
Pentose phosphate pathway - Homo sapiens (human)	DERA	TKT
Pentose phosphate pathway - Homo sapiens (human)	DERA	TKTL1
Pentose phosphate pathway - Homo sapiens (human)	DERA	TKTL2
Pentose phosphate pathway - Homo sapiens (human)	PFKL	GPI
Pentose phosphate pathway - Homo sapiens (human)	PFKL	TALDO1
Pentose phosphate pathway - Homo sapiens (human)	PFKM	GPI
Pentose phosphate pathway - Homo sapiens (human)	PFKM	TALDO1
Pentose phosphate pathway - Homo sapiens (human)	PFKP	GPI
Pentose phosphate pathway - Homo sapiens (human)	PFKP	TALDO1
Pentose phosphate pathway - Homo sapiens (human)	PGD	PGLS
Pentose phosphate pathway - Homo sapiens (human)	PGD	H6PD
Pentose phosphate pathway - Homo sapiens (human)	PRPS1	RPIA
Pentose phosphate pathway - Homo sapiens (human)	PRPS1	PGM1
Pentose phosphate pathway - Homo sapiens (human)	PRPS1	PGM3
Pentose phosphate pathway - Homo sapiens (human)	PRPS1	RBKS
Pentose phosphate pathway - Homo sapiens (human)	PRPS1	TKT
Pentose phosphate pathway - Homo sapiens (human)	PRPS1	TKTL1
Pentose phosphate pathway - Homo sapiens (human)	PRPS1	TKTL2
Pentose phosphate pathway - Homo sapiens (human)	PRPS2	RPIA
Pentose phosphate pathway - Homo sapiens (human)	PRPS2	PGM1
Pentose phosphate pathway - Homo sapiens (human)	PRPS2	PGM3
Pentose phosphate pathway - Homo sapiens (human)	PRPS2	RBKS
Pentose phosphate pathway - Homo sapiens (human)	PRPS2	TKT
Pentose phosphate pathway - Homo sapiens (human)	PRPS2	TKTL1
Pentose phosphate pathway - Homo sapiens (human)	PRPS2	TKTL2
Pentose phosphate pathway - Homo sapiens (human)	RPE	PGD
Pentose phosphate pathway - Homo sapiens (human)	RPE	TKT
Pentose phosphate pathway - Homo sapiens (human)	RPE	TKTL1
Pentose phosphate pathway - Homo sapiens (human)	RPE	TKTL2
Pentose phosphate pathway - Homo sapiens (human)	RBKS	RPIA
Pentose phosphate pathway - Homo sapiens (human)	RBKS	DERA
Pentose phosphate pathway - Homo sapiens (human)	RBKS	PGM1
Pentose phosphate pathway - Homo sapiens (human)	RBKS	PGM3
Pentose phosphate pathway - Homo sapiens (human)	RBKS	TKT
Pentose phosphate pathway - Homo sapiens (human)	RBKS	TKTL1
Pentose phosphate pathway - Homo sapiens (human)	RBKS	TKTL2
Pentose phosphate pathway - Homo sapiens (human)	TALDO1	TKT
Pentose phosphate pathway - Homo sapiens (human)	TALDO1	TKTL1
Pentose phosphate pathway - Homo sapiens (human)	TALDO1	TKTL2
Pentose phosphate pathway - Homo sapiens (human)	TKT	FBP1
Pentose phosphate pathway - Homo sapiens (human)	TKT	ALDOA
Pentose phosphate pathway - Homo sapiens (human)	TKT	ALDOB
Pentose phosphate pathway - Homo sapiens (human)	TKT	RPIA
Pentose phosphate pathway - Homo sapiens (human)	TKT	ALDOC
Pentose phosphate pathway - Homo sapiens (human)	TKT	GPI
Pentose phosphate pathway - Homo sapiens (human)	TKT	PFKL
Pentose phosphate pathway - Homo sapiens (human)	TKT	PFKM
Pentose phosphate pathway - Homo sapiens (human)	TKT	PFKP
Pentose phosphate pathway - Homo sapiens (human)	TKT	PGM1
Pentose phosphate pathway - Homo sapiens (human)	TKT	PGM3
Pentose phosphate pathway - Homo sapiens (human)	TKT	RPE
Pentose phosphate pathway - Homo sapiens (human)	TKT	TALDO1
Pentose phosphate pathway - Homo sapiens (human)	TKT	FBP2
Pentose phosphate pathway - Homo sapiens (human)	TKTL1	FBP1
Pentose phosphate pathway - Homo sapiens (human)	TKTL1	ALDOA
Pentose phosphate pathway - Homo sapiens (human)	TKTL1	ALDOB
Pentose phosphate pathway - Homo sapiens (human)	TKTL1	RPIA
Pentose phosphate pathway - Homo sapiens (human)	TKTL1	ALDOC
Pentose phosphate pathway - Homo sapiens (human)	TKTL1	GPI
Pentose phosphate pathway - Homo sapiens (human)	TKTL1	PFKL
Pentose phosphate pathway - Homo sapiens (human)	TKTL1	PFKM
Pentose phosphate pathway - Homo sapiens (human)	TKTL1	PFKP
Pentose phosphate pathway - Homo sapiens (human)	TKTL1	PGM1
Pentose phosphate pathway - Homo sapiens (human)	TKTL1	PGM3
Pentose phosphate pathway - Homo sapiens (human)	TKTL1	RPE
Pentose phosphate pathway - Homo sapiens (human)	TKTL1	TALDO1
Pentose phosphate pathway - Homo sapiens (human)	TKTL1	FBP2
Pentose phosphate pathway - Homo sapiens (human)	TKTL2	FBP1
Pentose phosphate pathway - Homo sapiens (human)	TKTL2	ALDOA
Pentose phosphate pathway - Homo sapiens (human)	TKTL2	ALDOB
Pentose phosphate pathway - Homo sapiens (human)	TKTL2	RPIA
Pentose phosphate pathway - Homo sapiens (human)	TKTL2	ALDOC
Pentose phosphate pathway - Homo sapiens (human)	TKTL2	GPI
Pentose phosphate pathway - Homo sapiens (human)	TKTL2	PFKL
Pentose phosphate pathway - Homo sapiens (human)	TKTL2	PFKM
Pentose phosphate pathway - Homo sapiens (human)	TKTL2	PFKP
Pentose phosphate pathway - Homo sapiens (human)	TKTL2	PGM1
Pentose phosphate pathway - Homo sapiens (human)	TKTL2	PGM3
Pentose phosphate pathway - Homo sapiens (human)	TKTL2	RPE
Pentose phosphate pathway - Homo sapiens (human)	TKTL2	TALDO1
Pentose phosphate pathway - Homo sapiens (human)	TKTL2	FBP2
Pentose phosphate pathway - Homo sapiens (human)	FBP2	GPI
Pentose phosphate pathway - Homo sapiens (human)	FBP2	TALDO1
Pentose phosphate pathway - Homo sapiens (human)	H6PD	G6PD
Pentose and glucuronate interconversions - Homo sapiens (human)	UGT2B11	UGDH
Pentose and glucuronate interconversions - Homo sapiens (human)	UGT2A1	UGDH
Pentose and glucuronate interconversions - Homo sapiens (human)	GUSB	UGT2B11
Pentose and glucuronate interconversions - Homo sapiens (human)	GUSB	UGT2A1
Pentose and glucuronate interconversions - Homo sapiens (human)	GUSB	UGT2B28
Pentose and glucuronate interconversions - Homo sapiens (human)	GUSB	UGT1A10
Pentose and glucuronate interconversions - Homo sapiens (human)	GUSB	UGT1A8
Pentose and glucuronate interconversions - Homo sapiens (human)	GUSB	UGT1A7
Pentose and glucuronate interconversions - Homo sapiens (human)	GUSB	UGT1A6
Pentose and glucuronate interconversions - Homo sapiens (human)	GUSB	UGT1A5
Pentose and glucuronate interconversions - Homo sapiens (human)	GUSB	UGT1A9
Pentose and glucuronate interconversions - Homo sapiens (human)	GUSB	UGT1A4
Pentose and glucuronate interconversions - Homo sapiens (human)	GUSB	UGT1A1
Pentose and glucuronate interconversions - Homo sapiens (human)	GUSB	UGT1A3
Pentose and glucuronate interconversions - Homo sapiens (human)	GUSB	UGT2B4
Pentose and glucuronate interconversions - Homo sapiens (human)	GUSB	UGT2B7
Pentose and glucuronate interconversions - Homo sapiens (human)	GUSB	UGT2B10
Pentose and glucuronate interconversions - Homo sapiens (human)	GUSB	UGT2B15
Pentose and glucuronate interconversions - Homo sapiens (human)	GUSB	UGT2B17
Pentose and glucuronate interconversions - Homo sapiens (human)	GUSB	UGT2A3
Pentose and glucuronate interconversions - Homo sapiens (human)	DCXR	AKR1B1
Pentose and glucuronate interconversions - Homo sapiens (human)	UGT2B28	UGDH
Pentose and glucuronate interconversions - Homo sapiens (human)	UGT1A10	UGDH
Pentose and glucuronate interconversions - Homo sapiens (human)	UGT1A8	UGDH
Pentose and glucuronate interconversions - Homo sapiens (human)	UGT1A7	UGDH
Pentose and glucuronate interconversions - Homo sapiens (human)	UGT1A6	UGDH
Pentose and glucuronate interconversions - Homo sapiens (human)	UGT1A5	UGDH
Pentose and glucuronate interconversions - Homo sapiens (human)	UGT1A9	UGDH
Pentose and glucuronate interconversions - Homo sapiens (human)	UGT1A4	UGDH
Pentose and glucuronate interconversions - Homo sapiens (human)	UGT1A1	UGDH
Pentose and glucuronate interconversions - Homo sapiens (human)	UGT1A3	UGDH
Pentose and glucuronate interconversions - Homo sapiens (human)	RPE	XYLB
Pentose and glucuronate interconversions - Homo sapiens (human)	UGP2	UGDH
Pentose and glucuronate interconversions - Homo sapiens (human)	UGT2B4	UGDH
Pentose and glucuronate interconversions - Homo sapiens (human)	UGT2B7	UGDH
Pentose and glucuronate interconversions - Homo sapiens (human)	UGT2B10	UGDH
Pentose and glucuronate interconversions - Homo sapiens (human)	UGT2B15	UGDH
Pentose and glucuronate interconversions - Homo sapiens (human)	UGT2B17	UGDH
Pentose and glucuronate interconversions - Homo sapiens (human)	UGT2A3	UGDH
Fructose and mannose metabolism - Homo sapiens (human)	ALDOA	FBP1
Fructose and mannose metabolism - Homo sapiens (human)	ALDOA	FBP2
Fructose and mannose metabolism - Homo sapiens (human)	ALDOB	FBP1
Fructose and mannose metabolism - Homo sapiens (human)	ALDOB	FBP2
Fructose and mannose metabolism - Homo sapiens (human)	ALDOC	FBP1
Fructose and mannose metabolism - Homo sapiens (human)	ALDOC	FBP2
Fructose and mannose metabolism - Homo sapiens (human)	AKR1B1	SORD
Fructose and mannose metabolism - Homo sapiens (human)	GCK	FBP1
Fructose and mannose metabolism - Homo sapiens (human)	GCK	MPI
Fructose and mannose metabolism - Homo sapiens (human)	GCK	PFKFB1
Fructose and mannose metabolism - Homo sapiens (human)	GCK	PFKFB2
Fructose and mannose metabolism - Homo sapiens (human)	GCK	PFKFB3
Fructose and mannose metabolism - Homo sapiens (human)	GCK	PFKFB4
Fructose and mannose metabolism - Homo sapiens (human)	GCK	PFKL
Fructose and mannose metabolism - Homo sapiens (human)	GCK	PFKM
Fructose and mannose metabolism - Homo sapiens (human)	GCK	PFKP
Fructose and mannose metabolism - Homo sapiens (human)	GCK	PMM1
Fructose and mannose metabolism - Homo sapiens (human)	GCK	PMM2
Fructose and mannose metabolism - Homo sapiens (human)	GCK	PGM2
Fructose and mannose metabolism - Homo sapiens (human)	GCK	FBP2
Fructose and mannose metabolism - Homo sapiens (human)	GMDS	GMPPB
Fructose and mannose metabolism - Homo sapiens (human)	GMDS	GMPPA
Fructose and mannose metabolism - Homo sapiens (human)	GMDS	UGCGL2
Fructose and mannose metabolism - Homo sapiens (human)	GMDS	UGCGL1
Fructose and mannose metabolism - Homo sapiens (human)	PHPT1	GCK
Fructose and mannose metabolism - Homo sapiens (human)	PHPT1	HK1
Fructose and mannose metabolism - Homo sapiens (human)	PHPT1	HK2
Fructose and mannose metabolism - Homo sapiens (human)	PHPT1	HK3
Fructose and mannose metabolism - Homo sapiens (human)	GMPPB	UGCGL2
Fructose and mannose metabolism - Homo sapiens (human)	GMPPB	UGCGL1
Fructose and mannose metabolism - Homo sapiens (human)	GMPPA	UGCGL2
Fructose and mannose metabolism - Homo sapiens (human)	GMPPA	UGCGL1
Fructose and mannose metabolism - Homo sapiens (human)	HK1	FBP1
Fructose and mannose metabolism - Homo sapiens (human)	HK1	MPI
Fructose and mannose metabolism - Homo sapiens (human)	HK1	PFKFB1
Fructose and mannose metabolism - Homo sapiens (human)	HK1	PFKFB2
Fructose and mannose metabolism - Homo sapiens (human)	HK1	PFKFB3
Fructose and mannose metabolism - Homo sapiens (human)	HK1	PFKFB4
Fructose and mannose metabolism - Homo sapiens (human)	HK1	PFKL
Fructose and mannose metabolism - Homo sapiens (human)	HK1	PFKM
Fructose and mannose metabolism - Homo sapiens (human)	HK1	PFKP
Fructose and mannose metabolism - Homo sapiens (human)	HK1	PMM1
Fructose and mannose metabolism - Homo sapiens (human)	HK1	PMM2
Fructose and mannose metabolism - Homo sapiens (human)	HK1	PGM2
Fructose and mannose metabolism - Homo sapiens (human)	HK1	FBP2
Fructose and mannose metabolism - Homo sapiens (human)	HK2	FBP1
Fructose and mannose metabolism - Homo sapiens (human)	HK2	MPI
Fructose and mannose metabolism - Homo sapiens (human)	HK2	PFKFB1
Fructose and mannose metabolism - Homo sapiens (human)	HK2	PFKFB2
Fructose and mannose metabolism - Homo sapiens (human)	HK2	PFKFB3
Fructose and mannose metabolism - Homo sapiens (human)	HK2	PFKFB4
Fructose and mannose metabolism - Homo sapiens (human)	HK2	PFKL
Fructose and mannose metabolism - Homo sapiens (human)	HK2	PFKM
Fructose and mannose metabolism - Homo sapiens (human)	HK2	PFKP
Fructose and mannose metabolism - Homo sapiens (human)	HK2	PMM1
Fructose and mannose metabolism - Homo sapiens (human)	HK2	PMM2
Fructose and mannose metabolism - Homo sapiens (human)	HK2	PGM2
Fructose and mannose metabolism - Homo sapiens (human)	HK2	FBP2
Fructose and mannose metabolism - Homo sapiens (human)	HK3	FBP1
Fructose and mannose metabolism - Homo sapiens (human)	HK3	MPI
Fructose and mannose metabolism - Homo sapiens (human)	HK3	PFKFB1
Fructose and mannose metabolism - Homo sapiens (human)	HK3	PFKFB2
Fructose and mannose metabolism - Homo sapiens (human)	HK3	PFKFB3
Fructose and mannose metabolism - Homo sapiens (human)	HK3	PFKFB4
Fructose and mannose metabolism - Homo sapiens (human)	HK3	PFKL
Fructose and mannose metabolism - Homo sapiens (human)	HK3	PFKM
Fructose and mannose metabolism - Homo sapiens (human)	HK3	PFKP
Fructose and mannose metabolism - Homo sapiens (human)	HK3	PMM1
Fructose and mannose metabolism - Homo sapiens (human)	HK3	PMM2
Fructose and mannose metabolism - Homo sapiens (human)	HK3	PGM2
Fructose and mannose metabolism - Homo sapiens (human)	HK3	FBP2
Fructose and mannose metabolism - Homo sapiens (human)	KHK	ALDOA
Fructose and mannose metabolism - Homo sapiens (human)	KHK	ALDOB
Fructose and mannose metabolism - Homo sapiens (human)	KHK	ALDOC
Fructose and mannose metabolism - Homo sapiens (human)	KHK	GCK
Fructose and mannose metabolism - Homo sapiens (human)	KHK	PHPT1
Fructose and mannose metabolism - Homo sapiens (human)	KHK	HK1
Fructose and mannose metabolism - Homo sapiens (human)	KHK	HK2
Fructose and mannose metabolism - Homo sapiens (human)	KHK	HK3
Fructose and mannose metabolism - Homo sapiens (human)	KHK	LHPP
Fructose and mannose metabolism - Homo sapiens (human)	KHK	MTMR1
Fructose and mannose metabolism - Homo sapiens (human)	KHK	MTMR2
Fructose and mannose metabolism - Homo sapiens (human)	KHK	MTMR6
Fructose and mannose metabolism - Homo sapiens (human)	MPI	FBP1
Fructose and mannose metabolism - Homo sapiens (human)	MPI	PFKL
Fructose and mannose metabolism - Homo sapiens (human)	MPI	PFKM
Fructose and mannose metabolism - Homo sapiens (human)	MPI	PFKP
Fructose and mannose metabolism - Homo sapiens (human)	MPI	PMM1
Fructose and mannose metabolism - Homo sapiens (human)	MPI	PMM2
Fructose and mannose metabolism - Homo sapiens (human)	MPI	PGM2
Fructose and mannose metabolism - Homo sapiens (human)	MPI	FBP2
Fructose and mannose metabolism - Homo sapiens (human)	PFKFB1	FBP1
Fructose and mannose metabolism - Homo sapiens (human)	PFKFB1	MPI
Fructose and mannose metabolism - Homo sapiens (human)	PFKFB1	PFKL
Fructose and mannose metabolism - Homo sapiens (human)	PFKFB1	PFKM
Fructose and mannose metabolism - Homo sapiens (human)	PFKFB1	PFKP
Fructose and mannose metabolism - Homo sapiens (human)	PFKFB1	FBP2
Fructose and mannose metabolism - Homo sapiens (human)	PFKFB2	FBP1
Fructose and mannose metabolism - Homo sapiens (human)	PFKFB2	MPI
Fructose and mannose metabolism - Homo sapiens (human)	PFKFB2	PFKL
Fructose and mannose metabolism - Homo sapiens (human)	PFKFB2	PFKM
Fructose and mannose metabolism - Homo sapiens (human)	PFKFB2	PFKP
Fructose and mannose metabolism - Homo sapiens (human)	PFKFB2	FBP2
Fructose and mannose metabolism - Homo sapiens (human)	PFKFB3	FBP1
Fructose and mannose metabolism - Homo sapiens (human)	PFKFB3	MPI
Fructose and mannose metabolism - Homo sapiens (human)	PFKFB3	PFKL
Fructose and mannose metabolism - Homo sapiens (human)	PFKFB3	PFKM
Fructose and mannose metabolism - Homo sapiens (human)	PFKFB3	PFKP
Fructose and mannose metabolism - Homo sapiens (human)	PFKFB3	FBP2
Fructose and mannose metabolism - Homo sapiens (human)	PFKFB4	FBP1
Fructose and mannose metabolism - Homo sapiens (human)	PFKFB4	MPI
Fructose and mannose metabolism - Homo sapiens (human)	PFKFB4	PFKL
Fructose and mannose metabolism - Homo sapiens (human)	PFKFB4	PFKM
Fructose and mannose metabolism - Homo sapiens (human)	PFKFB4	PFKP
Fructose and mannose metabolism - Homo sapiens (human)	PFKFB4	FBP2
Fructose and mannose metabolism - Homo sapiens (human)	PFKL	ALDOA
Fructose and mannose metabolism - Homo sapiens (human)	PFKL	ALDOB
Fructose and mannose metabolism - Homo sapiens (human)	PFKL	ALDOC
Fructose and mannose metabolism - Homo sapiens (human)	PFKM	ALDOA
Fructose and mannose metabolism - Homo sapiens (human)	PFKM	ALDOB
Fructose and mannose metabolism - Homo sapiens (human)	PFKM	ALDOC
Fructose and mannose metabolism - Homo sapiens (human)	PFKP	ALDOA
Fructose and mannose metabolism - Homo sapiens (human)	PFKP	ALDOB
Fructose and mannose metabolism - Homo sapiens (human)	PFKP	ALDOC
Fructose and mannose metabolism - Homo sapiens (human)	PMM1	GMPPB
Fructose and mannose metabolism - Homo sapiens (human)	PMM1	GMPPA
Fructose and mannose metabolism - Homo sapiens (human)	PMM2	GMPPB
Fructose and mannose metabolism - Homo sapiens (human)	PMM2	GMPPA
Fructose and mannose metabolism - Homo sapiens (human)	PGM2	GMPPB
Fructose and mannose metabolism - Homo sapiens (human)	PGM2	GMPPA
Fructose and mannose metabolism - Homo sapiens (human)	UGCGL2	GMDS
Fructose and mannose metabolism - Homo sapiens (human)	UGCGL2	GMPPB
Fructose and mannose metabolism - Homo sapiens (human)	UGCGL2	GMPPA
Fructose and mannose metabolism - Homo sapiens (human)	UGCGL1	GMDS
Fructose and mannose metabolism - Homo sapiens (human)	UGCGL1	GMPPB
Fructose and mannose metabolism - Homo sapiens (human)	UGCGL1	GMPPA
Fructose and mannose metabolism - Homo sapiens (human)	LHPP	GCK
Fructose and mannose metabolism - Homo sapiens (human)	LHPP	HK1
Fructose and mannose metabolism - Homo sapiens (human)	LHPP	HK2
Fructose and mannose metabolism - Homo sapiens (human)	LHPP	HK3
Fructose and mannose metabolism - Homo sapiens (human)	SORD	GCK
Fructose and mannose metabolism - Homo sapiens (human)	SORD	PHPT1
Fructose and mannose metabolism - Homo sapiens (human)	SORD	HK1
Fructose and mannose metabolism - Homo sapiens (human)	SORD	HK2
Fructose and mannose metabolism - Homo sapiens (human)	SORD	HK3
Fructose and mannose metabolism - Homo sapiens (human)	SORD	KHK
Fructose and mannose metabolism - Homo sapiens (human)	SORD	LHPP
Fructose and mannose metabolism - Homo sapiens (human)	SORD	MTMR1
Fructose and mannose metabolism - Homo sapiens (human)	SORD	MTMR2
Fructose and mannose metabolism - Homo sapiens (human)	SORD	MTMR6
Fructose and mannose metabolism - Homo sapiens (human)	TPI1	ALDOA
Fructose and mannose metabolism - Homo sapiens (human)	TPI1	ALDOB
Fructose and mannose metabolism - Homo sapiens (human)	TPI1	ALDOC
Fructose and mannose metabolism - Homo sapiens (human)	TSTA3	GMDS
Fructose and mannose metabolism - Homo sapiens (human)	LOC729708	ALDOA
Fructose and mannose metabolism - Homo sapiens (human)	LOC729708	ALDOB
Fructose and mannose metabolism - Homo sapiens (human)	LOC729708	ALDOC
Fructose and mannose metabolism - Homo sapiens (human)	MTMR1	GCK
Fructose and mannose metabolism - Homo sapiens (human)	MTMR1	HK1
Fructose and mannose metabolism - Homo sapiens (human)	MTMR1	HK2
Fructose and mannose metabolism - Homo sapiens (human)	MTMR1	HK3
Fructose and mannose metabolism - Homo sapiens (human)	FPGT	FUK
Fructose and mannose metabolism - Homo sapiens (human)	FPGT	TSTA3
Fructose and mannose metabolism - Homo sapiens (human)	MTMR2	GCK
Fructose and mannose metabolism - Homo sapiens (human)	MTMR2	HK1
Fructose and mannose metabolism - Homo sapiens (human)	MTMR2	HK2
Fructose and mannose metabolism - Homo sapiens (human)	MTMR2	HK3
Fructose and mannose metabolism - Homo sapiens (human)	MTMR6	GCK
Fructose and mannose metabolism - Homo sapiens (human)	MTMR6	HK1
Fructose and mannose metabolism - Homo sapiens (human)	MTMR6	HK2
Fructose and mannose metabolism - Homo sapiens (human)	MTMR6	HK3
Galactose metabolism - Homo sapiens (human)	AKR1B1	GALK1
Galactose metabolism - Homo sapiens (human)	AKR1B1	GALK2
Galactose metabolism - Homo sapiens (human)	AKR1B1	GLA
Galactose metabolism - Homo sapiens (human)	AKR1B1	GLB1
Galactose metabolism - Homo sapiens (human)	AKR1B1	LCT
Galactose metabolism - Homo sapiens (human)	GALE	GALT
Galactose metabolism - Homo sapiens (human)	GALE	UGP2
Galactose metabolism - Homo sapiens (human)	GALK1	GLB1
Galactose metabolism - Homo sapiens (human)	GALK1	LCT
Galactose metabolism - Homo sapiens (human)	GALK2	GLB1
Galactose metabolism - Homo sapiens (human)	GALK2	LCT
Galactose metabolism - Homo sapiens (human)	GALT	GALK1
Galactose metabolism - Homo sapiens (human)	GALT	GALK2
Galactose metabolism - Homo sapiens (human)	GCK	GLB1
Galactose metabolism - Homo sapiens (human)	GCK	LCT
Galactose metabolism - Homo sapiens (human)	GCK	PGM1
Galactose metabolism - Homo sapiens (human)	GCK	PGM3
Galactose metabolism - Homo sapiens (human)	B4GALT1	GALE
Galactose metabolism - Homo sapiens (human)	B4GALT1	GALT
Galactose metabolism - Homo sapiens (human)	GLA	GALK1
Galactose metabolism - Homo sapiens (human)	GLA	GALK2
Galactose metabolism - Homo sapiens (human)	GLA	GLA
Galactose metabolism - Homo sapiens (human)	GLA	GLB1
Galactose metabolism - Homo sapiens (human)	GLA	LCT
Galactose metabolism - Homo sapiens (human)	GLB1	G6PC
Galactose metabolism - Homo sapiens (human)	GLB1	GALK1
Galactose metabolism - Homo sapiens (human)	GLB1	GALK2
Galactose metabolism - Homo sapiens (human)	GLB1	G6PC2
Galactose metabolism - Homo sapiens (human)	HK1	GLB1
Galactose metabolism - Homo sapiens (human)	HK1	LCT
Galactose metabolism - Homo sapiens (human)	HK1	PGM1
Galactose metabolism - Homo sapiens (human)	HK1	PGM3
Galactose metabolism - Homo sapiens (human)	HK2	GLB1
Galactose metabolism - Homo sapiens (human)	HK2	LCT
Galactose metabolism - Homo sapiens (human)	HK2	PGM1
Galactose metabolism - Homo sapiens (human)	HK2	PGM3
Galactose metabolism - Homo sapiens (human)	HK3	GLB1
Galactose metabolism - Homo sapiens (human)	HK3	LCT
Galactose metabolism - Homo sapiens (human)	HK3	PGM1
Galactose metabolism - Homo sapiens (human)	HK3	PGM3
Galactose metabolism - Homo sapiens (human)	LALBA	GALE
Galactose metabolism - Homo sapiens (human)	LALBA	GALT
Galactose metabolism - Homo sapiens (human)	LCT	G6PC
Galactose metabolism - Homo sapiens (human)	LCT	GALK1
Galactose metabolism - Homo sapiens (human)	LCT	GALK2
Galactose metabolism - Homo sapiens (human)	LCT	GLB1
Galactose metabolism - Homo sapiens (human)	LCT	LCT
Galactose metabolism - Homo sapiens (human)	LCT	G6PC2
Galactose metabolism - Homo sapiens (human)	PGM1	G6PC
Galactose metabolism - Homo sapiens (human)	PGM1	G6PC2
Galactose metabolism - Homo sapiens (human)	PGM1	UGP2
Galactose metabolism - Homo sapiens (human)	PGM3	G6PC
Galactose metabolism - Homo sapiens (human)	PGM3	G6PC2
Galactose metabolism - Homo sapiens (human)	PGM3	UGP2
Galactose metabolism - Homo sapiens (human)	UGP2	GALT
Galactose metabolism - Homo sapiens (human)	B4GALT2	GALE
Galactose metabolism - Homo sapiens (human)	B4GALT2	GALT
Fatty acid biosynthesis - Homo sapiens (human)	FASN	MCAT
Fatty acid biosynthesis - Homo sapiens (human)	FASN	ACACA
Fatty acid biosynthesis - Homo sapiens (human)	FASN	ACACB
Fatty acid biosynthesis - Homo sapiens (human)	FASN	OXSM
Fatty acid biosynthesis - Homo sapiens (human)	FASN	OLAH
Fatty acid biosynthesis - Homo sapiens (human)	MCAT	ACACA
Fatty acid biosynthesis - Homo sapiens (human)	MCAT	ACACB
Fatty acid biosynthesis - Homo sapiens (human)	MCAT	OXSM
Fatty acid biosynthesis - Homo sapiens (human)	ACACA	ACACA
Fatty acid biosynthesis - Homo sapiens (human)	ACACA	ACACB
Fatty acid biosynthesis - Homo sapiens (human)	ACACB	ACACA
Fatty acid biosynthesis - Homo sapiens (human)	ACACB	ACACB
Fatty acid biosynthesis - Homo sapiens (human)	OXSM	FASN
Fatty acid biosynthesis - Homo sapiens (human)	OXSM	MCAT
Fatty acid biosynthesis - Homo sapiens (human)	OXSM	OLAH
Fatty acid biosynthesis - Homo sapiens (human)	OLAH	FASN
Fatty acid biosynthesis - Homo sapiens (human)	OLAH	OXSM
Fatty acid elongation in mitochondria - Homo sapiens (human)	ACAA2	MECR
Fatty acid elongation in mitochondria - Homo sapiens (human)	ECHS1	HSD17B10
Fatty acid elongation in mitochondria - Homo sapiens (human)	ECHS1	HADHA
Fatty acid elongation in mitochondria - Homo sapiens (human)	ECHS1	HADH
Fatty acid elongation in mitochondria - Homo sapiens (human)	ECHS1	HSD17B4
Fatty acid elongation in mitochondria - Homo sapiens (human)	HSD17B10	ACAA2
Fatty acid elongation in mitochondria - Homo sapiens (human)	HSD17B10	HADHB
Fatty acid elongation in mitochondria - Homo sapiens (human)	HADHA	ACAA2
Fatty acid elongation in mitochondria - Homo sapiens (human)	HADHA	HSD17B10
Fatty acid elongation in mitochondria - Homo sapiens (human)	HADHA	HADHA
Fatty acid elongation in mitochondria - Homo sapiens (human)	HADHA	HADHB
Fatty acid elongation in mitochondria - Homo sapiens (human)	HADHA	HADH
Fatty acid elongation in mitochondria - Homo sapiens (human)	HADHA	HSD17B4
Fatty acid elongation in mitochondria - Homo sapiens (human)	HADHB	MECR
Fatty acid elongation in mitochondria - Homo sapiens (human)	HADH	ACAA2
Fatty acid elongation in mitochondria - Homo sapiens (human)	HADH	HADHB
Fatty acid elongation in mitochondria - Homo sapiens (human)	HSD17B4	ACAA2
Fatty acid elongation in mitochondria - Homo sapiens (human)	HSD17B4	HADHB
Fatty acid elongation in mitochondria - Homo sapiens (human)	MECR	ECHS1
Fatty acid elongation in mitochondria - Homo sapiens (human)	MECR	HADHA
Fatty acid elongation in mitochondria - Homo sapiens (human)	PPT1	MECR
Fatty acid elongation in mitochondria - Homo sapiens (human)	PPT2	MECR
Fatty acid metabolism - Homo sapiens (human)	ACAA2	EHHADH
Fatty acid metabolism - Homo sapiens (human)	ACAA2	HSD17B10
Fatty acid metabolism - Homo sapiens (human)	ACAA2	HADHA
Fatty acid metabolism - Homo sapiens (human)	ACAA2	HADH
Fatty acid metabolism - Homo sapiens (human)	ACAA2	HSD17B4
Fatty acid metabolism - Homo sapiens (human)	ACAA2	ACADSB
Fatty acid metabolism - Homo sapiens (human)	ACAA2	ACAT1
Fatty acid metabolism - Homo sapiens (human)	ACAA2	ACAT2
Fatty acid metabolism - Homo sapiens (human)	ACAA2	ACOX1
Fatty acid metabolism - Homo sapiens (human)	ACAA2	ACOX3
Fatty acid metabolism - Homo sapiens (human)	ADH1A	ALDH2
Fatty acid metabolism - Homo sapiens (human)	ADH1A	ALDH3A1
Fatty acid metabolism - Homo sapiens (human)	ADH1A	ALDH1B1
Fatty acid metabolism - Homo sapiens (human)	ADH1A	ALDH1A3
Fatty acid metabolism - Homo sapiens (human)	ADH1A	ALDH9A1
Fatty acid metabolism - Homo sapiens (human)	ADH1A	ALDH3A2
Fatty acid metabolism - Homo sapiens (human)	ADH1A	ALDH7A1
Fatty acid metabolism - Homo sapiens (human)	ADH1B	ALDH2
Fatty acid metabolism - Homo sapiens (human)	ADH1B	ALDH3A1
Fatty acid metabolism - Homo sapiens (human)	ADH1B	ALDH1B1
Fatty acid metabolism - Homo sapiens (human)	ADH1B	ALDH1A3
Fatty acid metabolism - Homo sapiens (human)	ADH1B	ALDH9A1
Fatty acid metabolism - Homo sapiens (human)	ADH1B	ALDH3A2
Fatty acid metabolism - Homo sapiens (human)	ADH1B	ALDH7A1
Fatty acid metabolism - Homo sapiens (human)	ADH1C	ALDH2
Fatty acid metabolism - Homo sapiens (human)	ADH1C	ALDH3A1
Fatty acid metabolism - Homo sapiens (human)	ADH1C	ALDH1B1
Fatty acid metabolism - Homo sapiens (human)	ADH1C	ALDH1A3
Fatty acid metabolism - Homo sapiens (human)	ADH1C	ALDH9A1
Fatty acid metabolism - Homo sapiens (human)	ADH1C	ALDH3A2
Fatty acid metabolism - Homo sapiens (human)	ADH1C	ALDH7A1
Fatty acid metabolism - Homo sapiens (human)	CPT1C	ACADVL
Fatty acid metabolism - Homo sapiens (human)	CPT1C	ACOX1
Fatty acid metabolism - Homo sapiens (human)	CPT1C	ACOX3
Fatty acid metabolism - Homo sapiens (human)	ADH4	ALDH2
Fatty acid metabolism - Homo sapiens (human)	ADH4	ALDH3A1
Fatty acid metabolism - Homo sapiens (human)	ADH4	ALDH1B1
Fatty acid metabolism - Homo sapiens (human)	ADH4	ALDH1A3
Fatty acid metabolism - Homo sapiens (human)	ADH4	ALDH9A1
Fatty acid metabolism - Homo sapiens (human)	ADH4	ALDH3A2
Fatty acid metabolism - Homo sapiens (human)	ADH4	ALDH7A1
Fatty acid metabolism - Homo sapiens (human)	ADH5	ALDH2
Fatty acid metabolism - Homo sapiens (human)	ADH5	ALDH3A1
Fatty acid metabolism - Homo sapiens (human)	ADH5	ALDH1B1
Fatty acid metabolism - Homo sapiens (human)	ADH5	ALDH1A3
Fatty acid metabolism - Homo sapiens (human)	ADH5	ALDH9A1
Fatty acid metabolism - Homo sapiens (human)	ADH5	ALDH3A2
Fatty acid metabolism - Homo sapiens (human)	ADH5	ALDH7A1
Fatty acid metabolism - Homo sapiens (human)	ADH6	ALDH2
Fatty acid metabolism - Homo sapiens (human)	ADH6	ALDH3A1
Fatty acid metabolism - Homo sapiens (human)	ADH6	ALDH1B1
Fatty acid metabolism - Homo sapiens (human)	ADH6	ALDH1A3
Fatty acid metabolism - Homo sapiens (human)	ADH6	ALDH9A1
Fatty acid metabolism - Homo sapiens (human)	ADH6	ALDH3A2
Fatty acid metabolism - Homo sapiens (human)	ADH6	ALDH7A1
Fatty acid metabolism - Homo sapiens (human)	ADH7	ALDH2
Fatty acid metabolism - Homo sapiens (human)	ADH7	ALDH3A1
Fatty acid metabolism - Homo sapiens (human)	ADH7	ALDH1B1
Fatty acid metabolism - Homo sapiens (human)	ADH7	ALDH1A3
Fatty acid metabolism - Homo sapiens (human)	ADH7	ALDH9A1
Fatty acid metabolism - Homo sapiens (human)	ADH7	ALDH3A2
Fatty acid metabolism - Homo sapiens (human)	ADH7	ALDH7A1
Fatty acid metabolism - Homo sapiens (human)	CPT1A	ACADVL
Fatty acid metabolism - Homo sapiens (human)	CPT1A	ACOX1
Fatty acid metabolism - Homo sapiens (human)	CPT1A	ACOX3
Fatty acid metabolism - Homo sapiens (human)	CPT1B	ACADVL
Fatty acid metabolism - Homo sapiens (human)	CPT1B	ACOX1
Fatty acid metabolism - Homo sapiens (human)	CPT1B	ACOX3
Fatty acid metabolism - Homo sapiens (human)	CPT2	ACADVL
Fatty acid metabolism - Homo sapiens (human)	CPT2	ACOX1
Fatty acid metabolism - Homo sapiens (human)	CPT2	ACOX3
Fatty acid metabolism - Homo sapiens (human)	ECHS1	EHHADH
Fatty acid metabolism - Homo sapiens (human)	ECHS1	GCDH
Fatty acid metabolism - Homo sapiens (human)	ECHS1	HSD17B10
Fatty acid metabolism - Homo sapiens (human)	ECHS1	HADHA
Fatty acid metabolism - Homo sapiens (human)	ECHS1	HADH
Fatty acid metabolism - Homo sapiens (human)	ECHS1	HSD17B4
Fatty acid metabolism - Homo sapiens (human)	ECHS1	ACADL
Fatty acid metabolism - Homo sapiens (human)	ECHS1	ACADM
Fatty acid metabolism - Homo sapiens (human)	ECHS1	ACADS
Fatty acid metabolism - Homo sapiens (human)	ECHS1	ACADSB
Fatty acid metabolism - Homo sapiens (human)	ECHS1	ACADVL
Fatty acid metabolism - Homo sapiens (human)	ECHS1	ACOX1
Fatty acid metabolism - Homo sapiens (human)	ECHS1	ACOX3
Fatty acid metabolism - Homo sapiens (human)	EHHADH	ACAA2
Fatty acid metabolism - Homo sapiens (human)	EHHADH	ECHS1
Fatty acid metabolism - Homo sapiens (human)	EHHADH	EHHADH
Fatty acid metabolism - Homo sapiens (human)	EHHADH	GCDH
Fatty acid metabolism - Homo sapiens (human)	EHHADH	ACAA1
Fatty acid metabolism - Homo sapiens (human)	EHHADH	HSD17B10
Fatty acid metabolism - Homo sapiens (human)	EHHADH	HADHA
Fatty acid metabolism - Homo sapiens (human)	EHHADH	HADHB
Fatty acid metabolism - Homo sapiens (human)	EHHADH	HADH
Fatty acid metabolism - Homo sapiens (human)	EHHADH	HSD17B4
Fatty acid metabolism - Homo sapiens (human)	EHHADH	ACADL
Fatty acid metabolism - Homo sapiens (human)	EHHADH	ACADM
Fatty acid metabolism - Homo sapiens (human)	EHHADH	ACADS
Fatty acid metabolism - Homo sapiens (human)	EHHADH	ACADSB
Fatty acid metabolism - Homo sapiens (human)	EHHADH	ACADVL
Fatty acid metabolism - Homo sapiens (human)	EHHADH	ACOX1
Fatty acid metabolism - Homo sapiens (human)	EHHADH	ACOX3
Fatty acid metabolism - Homo sapiens (human)	ALDH2	CYP4A11
Fatty acid metabolism - Homo sapiens (human)	ALDH2	CYP4A22
Fatty acid metabolism - Homo sapiens (human)	ALDH3A1	CYP4A11
Fatty acid metabolism - Homo sapiens (human)	ALDH3A1	CYP4A22
Fatty acid metabolism - Homo sapiens (human)	ACSL1	CPT1C
Fatty acid metabolism - Homo sapiens (human)	ACSL1	CPT1A
Fatty acid metabolism - Homo sapiens (human)	ACSL1	CPT1B
Fatty acid metabolism - Homo sapiens (human)	ACSL1	CPT2
Fatty acid metabolism - Homo sapiens (human)	ACSL1	ACADL
Fatty acid metabolism - Homo sapiens (human)	ACSL1	ACADVL
Fatty acid metabolism - Homo sapiens (human)	ACSL1	ACOX1
Fatty acid metabolism - Homo sapiens (human)	ACSL1	ACOX3
Fatty acid metabolism - Homo sapiens (human)	ACSL3	CPT1C
Fatty acid metabolism - Homo sapiens (human)	ACSL3	CPT1A
Fatty acid metabolism - Homo sapiens (human)	ACSL3	CPT1B
Fatty acid metabolism - Homo sapiens (human)	ACSL3	CPT2
Fatty acid metabolism - Homo sapiens (human)	ACSL3	ACADL
Fatty acid metabolism - Homo sapiens (human)	ACSL3	ACADVL
Fatty acid metabolism - Homo sapiens (human)	ACSL3	ACOX1
Fatty acid metabolism - Homo sapiens (human)	ACSL3	ACOX3
Fatty acid metabolism - Homo sapiens (human)	ACSL4	CPT1C
Fatty acid metabolism - Homo sapiens (human)	ACSL4	CPT1A
Fatty acid metabolism - Homo sapiens (human)	ACSL4	CPT1B
Fatty acid metabolism - Homo sapiens (human)	ACSL4	CPT2
Fatty acid metabolism - Homo sapiens (human)	ACSL4	ACADL
Fatty acid metabolism - Homo sapiens (human)	ACSL4	ACADVL
Fatty acid metabolism - Homo sapiens (human)	ACSL4	ACOX1
Fatty acid metabolism - Homo sapiens (human)	ACSL4	ACOX3
Fatty acid metabolism - Homo sapiens (human)	ALDH1B1	CYP4A11
Fatty acid metabolism - Homo sapiens (human)	ALDH1B1	CYP4A22
Fatty acid metabolism - Homo sapiens (human)	ALDH1A3	CYP4A11
Fatty acid metabolism - Homo sapiens (human)	ALDH1A3	CYP4A22
Fatty acid metabolism - Homo sapiens (human)	ALDH9A1	CYP4A11
Fatty acid metabolism - Homo sapiens (human)	ALDH9A1	CYP4A22
Fatty acid metabolism - Homo sapiens (human)	ALDH3A2	CYP4A11
Fatty acid metabolism - Homo sapiens (human)	ALDH3A2	CYP4A22
Fatty acid metabolism - Homo sapiens (human)	ACSL6	CPT1C
Fatty acid metabolism - Homo sapiens (human)	ACSL6	CPT1A
Fatty acid metabolism - Homo sapiens (human)	ACSL6	CPT1B
Fatty acid metabolism - Homo sapiens (human)	ACSL6	CPT2
Fatty acid metabolism - Homo sapiens (human)	ACSL6	ACADL
Fatty acid metabolism - Homo sapiens (human)	ACSL6	ACADVL
Fatty acid metabolism - Homo sapiens (human)	ACSL6	ACOX1
Fatty acid metabolism - Homo sapiens (human)	ACSL6	ACOX3
Fatty acid metabolism - Homo sapiens (human)	GCDH	ACADSB
Fatty acid metabolism - Homo sapiens (human)	GCDH	ACOX1
Fatty acid metabolism - Homo sapiens (human)	GCDH	ACOX3
Fatty acid metabolism - Homo sapiens (human)	ACAA1	EHHADH
Fatty acid metabolism - Homo sapiens (human)	ACAA1	HSD17B10
Fatty acid metabolism - Homo sapiens (human)	ACAA1	HADHA
Fatty acid metabolism - Homo sapiens (human)	ACAA1	HADH
Fatty acid metabolism - Homo sapiens (human)	ACAA1	HSD17B4
Fatty acid metabolism - Homo sapiens (human)	ACAA1	ACADSB
Fatty acid metabolism - Homo sapiens (human)	ACAA1	ACAT1
Fatty acid metabolism - Homo sapiens (human)	ACAA1	ACAT2
Fatty acid metabolism - Homo sapiens (human)	ACAA1	ACOX1
Fatty acid metabolism - Homo sapiens (human)	ACAA1	ACOX3
Fatty acid metabolism - Homo sapiens (human)	HSD17B10	ACAA2
Fatty acid metabolism - Homo sapiens (human)	HSD17B10	ECHS1
Fatty acid metabolism - Homo sapiens (human)	HSD17B10	EHHADH
Fatty acid metabolism - Homo sapiens (human)	HSD17B10	ACAA1
Fatty acid metabolism - Homo sapiens (human)	HSD17B10	HADHA
Fatty acid metabolism - Homo sapiens (human)	HSD17B10	HADHB
Fatty acid metabolism - Homo sapiens (human)	HADHA	EHHADH
Fatty acid metabolism - Homo sapiens (human)	HADHA	GCDH
Fatty acid metabolism - Homo sapiens (human)	HADHA	HSD17B10
Fatty acid metabolism - Homo sapiens (human)	HADHA	HADHA
Fatty acid metabolism - Homo sapiens (human)	HADHA	HADH
Fatty acid metabolism - Homo sapiens (human)	HADHA	HSD17B4
Fatty acid metabolism - Homo sapiens (human)	HADHA	ACADL
Fatty acid metabolism - Homo sapiens (human)	HADHA	ACADM
Fatty acid metabolism - Homo sapiens (human)	HADHA	ACADS
Fatty acid metabolism - Homo sapiens (human)	HADHA	ACADSB
Fatty acid metabolism - Homo sapiens (human)	HADHA	ACADVL
Fatty acid metabolism - Homo sapiens (human)	HADHA	ACOX1
Fatty acid metabolism - Homo sapiens (human)	HADHA	ACOX3
Fatty acid metabolism - Homo sapiens (human)	HADHB	EHHADH
Fatty acid metabolism - Homo sapiens (human)	HADHB	HSD17B10
Fatty acid metabolism - Homo sapiens (human)	HADHB	HADHA
Fatty acid metabolism - Homo sapiens (human)	HADHB	HADH
Fatty acid metabolism - Homo sapiens (human)	HADHB	HSD17B4
Fatty acid metabolism - Homo sapiens (human)	HADHB	ACADSB
Fatty acid metabolism - Homo sapiens (human)	HADHB	ACAT1
Fatty acid metabolism - Homo sapiens (human)	HADHB	ACAT2
Fatty acid metabolism - Homo sapiens (human)	HADHB	ACOX1
Fatty acid metabolism - Homo sapiens (human)	HADHB	ACOX3
Fatty acid metabolism - Homo sapiens (human)	HADH	ACAA2
Fatty acid metabolism - Homo sapiens (human)	HADH	ECHS1
Fatty acid metabolism - Homo sapiens (human)	HADH	EHHADH
Fatty acid metabolism - Homo sapiens (human)	HADH	ACAA1
Fatty acid metabolism - Homo sapiens (human)	HADH	HADHA
Fatty acid metabolism - Homo sapiens (human)	HADH	HADHB
Fatty acid metabolism - Homo sapiens (human)	HSD17B4	ACAA2
Fatty acid metabolism - Homo sapiens (human)	HSD17B4	ECHS1
Fatty acid metabolism - Homo sapiens (human)	HSD17B4	EHHADH
Fatty acid metabolism - Homo sapiens (human)	HSD17B4	ACAA1
Fatty acid metabolism - Homo sapiens (human)	HSD17B4	HADHA
Fatty acid metabolism - Homo sapiens (human)	HSD17B4	HADHB
Fatty acid metabolism - Homo sapiens (human)	ACADL	ACAA2
Fatty acid metabolism - Homo sapiens (human)	ACADL	CPT1C
Fatty acid metabolism - Homo sapiens (human)	ACADL	CPT1A
Fatty acid metabolism - Homo sapiens (human)	ACADL	CPT1B
Fatty acid metabolism - Homo sapiens (human)	ACADL	CPT2
Fatty acid metabolism - Homo sapiens (human)	ACADL	ACAA1
Fatty acid metabolism - Homo sapiens (human)	ACADL	HADHB
Fatty acid metabolism - Homo sapiens (human)	ACADM	ACAA2
Fatty acid metabolism - Homo sapiens (human)	ACADM	CPT1C
Fatty acid metabolism - Homo sapiens (human)	ACADM	CPT1A
Fatty acid metabolism - Homo sapiens (human)	ACADM	CPT1B
Fatty acid metabolism - Homo sapiens (human)	ACADM	CPT2
Fatty acid metabolism - Homo sapiens (human)	ACADM	ACSL1
Fatty acid metabolism - Homo sapiens (human)	ACADM	ACSL3
Fatty acid metabolism - Homo sapiens (human)	ACADM	ACSL4
Fatty acid metabolism - Homo sapiens (human)	ACADM	ACSL6
Fatty acid metabolism - Homo sapiens (human)	ACADM	GCDH
Fatty acid metabolism - Homo sapiens (human)	ACADM	ACAA1
Fatty acid metabolism - Homo sapiens (human)	ACADM	HADHB
Fatty acid metabolism - Homo sapiens (human)	ACADM	ACAT1
Fatty acid metabolism - Homo sapiens (human)	ACADM	ACAT2
Fatty acid metabolism - Homo sapiens (human)	ACADM	ACSL5
Fatty acid metabolism - Homo sapiens (human)	ACADS	ACAA2
Fatty acid metabolism - Homo sapiens (human)	ACADS	ECHS1
Fatty acid metabolism - Homo sapiens (human)	ACADS	EHHADH
Fatty acid metabolism - Homo sapiens (human)	ACADS	GCDH
Fatty acid metabolism - Homo sapiens (human)	ACADS	ACAA1
Fatty acid metabolism - Homo sapiens (human)	ACADS	HADHA
Fatty acid metabolism - Homo sapiens (human)	ACADS	HADHB
Fatty acid metabolism - Homo sapiens (human)	ACADS	ACAT1
Fatty acid metabolism - Homo sapiens (human)	ACADS	ACAT2
Fatty acid metabolism - Homo sapiens (human)	ACAT1	ACAA2
Fatty acid metabolism - Homo sapiens (human)	ACAT1	EHHADH
Fatty acid metabolism - Homo sapiens (human)	ACAT1	ACAA1
Fatty acid metabolism - Homo sapiens (human)	ACAT1	HSD17B10
Fatty acid metabolism - Homo sapiens (human)	ACAT1	HADHA
Fatty acid metabolism - Homo sapiens (human)	ACAT1	HADHB
Fatty acid metabolism - Homo sapiens (human)	ACAT1	HADH
Fatty acid metabolism - Homo sapiens (human)	ACAT1	HSD17B4
Fatty acid metabolism - Homo sapiens (human)	ACAT1	ACADSB
Fatty acid metabolism - Homo sapiens (human)	ACAT1	ACOX1
Fatty acid metabolism - Homo sapiens (human)	ACAT1	ACOX3
Fatty acid metabolism - Homo sapiens (human)	ACAT2	ACAA2
Fatty acid metabolism - Homo sapiens (human)	ACAT2	EHHADH
Fatty acid metabolism - Homo sapiens (human)	ACAT2	ACAA1
Fatty acid metabolism - Homo sapiens (human)	ACAT2	HSD17B10
Fatty acid metabolism - Homo sapiens (human)	ACAT2	HADHA
Fatty acid metabolism - Homo sapiens (human)	ACAT2	HADHB
Fatty acid metabolism - Homo sapiens (human)	ACAT2	HADH
Fatty acid metabolism - Homo sapiens (human)	ACAT2	HSD17B4
Fatty acid metabolism - Homo sapiens (human)	ACAT2	ACADSB
Fatty acid metabolism - Homo sapiens (human)	ACAT2	ACOX1
Fatty acid metabolism - Homo sapiens (human)	ACAT2	ACOX3
Fatty acid metabolism - Homo sapiens (human)	ALDH7A1	CYP4A11
Fatty acid metabolism - Homo sapiens (human)	ALDH7A1	CYP4A22
Fatty acid metabolism - Homo sapiens (human)	ACSL5	CPT1C
Fatty acid metabolism - Homo sapiens (human)	ACSL5	CPT1A
Fatty acid metabolism - Homo sapiens (human)	ACSL5	CPT1B
Fatty acid metabolism - Homo sapiens (human)	ACSL5	CPT2
Fatty acid metabolism - Homo sapiens (human)	ACSL5	ACADL
Fatty acid metabolism - Homo sapiens (human)	ACSL5	ACADVL
Fatty acid metabolism - Homo sapiens (human)	ACSL5	ACOX1
Fatty acid metabolism - Homo sapiens (human)	ACSL5	ACOX3
Synthesis and degradation of ketone bodies - Homo sapiens (human)	HMGCL	ACAT1
Synthesis and degradation of ketone bodies - Homo sapiens (human)	HMGCL	ACAT2
Synthesis and degradation of ketone bodies - Homo sapiens (human)	HMGCL	OXCT1
Synthesis and degradation of ketone bodies - Homo sapiens (human)	HMGCL	BDH2
Synthesis and degradation of ketone bodies - Homo sapiens (human)	HMGCL	BDH1
Synthesis and degradation of ketone bodies - Homo sapiens (human)	HMGCL	OXCT2
Synthesis and degradation of ketone bodies - Homo sapiens (human)	HMGCS1	HMGCL
Synthesis and degradation of ketone bodies - Homo sapiens (human)	HMGCS1	ACAT1
Synthesis and degradation of ketone bodies - Homo sapiens (human)	HMGCS1	ACAT2
Synthesis and degradation of ketone bodies - Homo sapiens (human)	HMGCS1	OXCT1
Synthesis and degradation of ketone bodies - Homo sapiens (human)	HMGCS1	OXCT2
Synthesis and degradation of ketone bodies - Homo sapiens (human)	HMGCS2	HMGCL
Synthesis and degradation of ketone bodies - Homo sapiens (human)	HMGCS2	ACAT1
Synthesis and degradation of ketone bodies - Homo sapiens (human)	HMGCS2	ACAT2
Synthesis and degradation of ketone bodies - Homo sapiens (human)	HMGCS2	OXCT1
Synthesis and degradation of ketone bodies - Homo sapiens (human)	HMGCS2	OXCT2
Synthesis and degradation of ketone bodies - Homo sapiens (human)	ACAT1	OXCT1
Synthesis and degradation of ketone bodies - Homo sapiens (human)	ACAT1	OXCT2
Synthesis and degradation of ketone bodies - Homo sapiens (human)	ACAT2	OXCT1
Synthesis and degradation of ketone bodies - Homo sapiens (human)	ACAT2	OXCT2
Synthesis and degradation of ketone bodies - Homo sapiens (human)	BDH2	OXCT1
Synthesis and degradation of ketone bodies - Homo sapiens (human)	BDH2	OXCT2
Synthesis and degradation of ketone bodies - Homo sapiens (human)	BDH1	OXCT1
Synthesis and degradation of ketone bodies - Homo sapiens (human)	BDH1	OXCT2
Biosynthesis of steroids - Homo sapiens (human)	PMVK	MVK
Biosynthesis of steroids - Homo sapiens (human)	EBP	DHCR24
Biosynthesis of steroids - Homo sapiens (human)	CYP51A1	TM7SF2
Biosynthesis of steroids - Homo sapiens (human)	DHCR7	DHCR24
Biosynthesis of steroids - Homo sapiens (human)	DHCR7	SC5DL
Biosynthesis of steroids - Homo sapiens (human)	DHCR24	CYP51A1
Biosynthesis of steroids - Homo sapiens (human)	DHCR24	DHCR7
Biosynthesis of steroids - Homo sapiens (human)	DHCR24	SC4MOL
Biosynthesis of steroids - Homo sapiens (human)	DHCR24	TM7SF2
Biosynthesis of steroids - Homo sapiens (human)	NQO1	GGCX
Biosynthesis of steroids - Homo sapiens (human)	FDFT1	FDPS
Biosynthesis of steroids - Homo sapiens (human)	FDFT1	SQLE
Biosynthesis of steroids - Homo sapiens (human)	FDFT1	GGPS1
Biosynthesis of steroids - Homo sapiens (human)	FDPS	FDFT1
Biosynthesis of steroids - Homo sapiens (human)	FDPS	FDPS
Biosynthesis of steroids - Homo sapiens (human)	FDPS	MVD
Biosynthesis of steroids - Homo sapiens (human)	FDPS	GGPS1
Biosynthesis of steroids - Homo sapiens (human)	IDI1	FDPS
Biosynthesis of steroids - Homo sapiens (human)	IDI1	MVD
Biosynthesis of steroids - Homo sapiens (human)	IDI1	GGPS1
Biosynthesis of steroids - Homo sapiens (human)	LSS	CYP51A1
Biosynthesis of steroids - Homo sapiens (human)	LSS	DHCR24
Biosynthesis of steroids - Homo sapiens (human)	MVD	PMVK
Biosynthesis of steroids - Homo sapiens (human)	MVD	FDPS
Biosynthesis of steroids - Homo sapiens (human)	MVD	GGPS1
Biosynthesis of steroids - Homo sapiens (human)	MVK	HMGCR
Biosynthesis of steroids - Homo sapiens (human)	NSDHL	HSD17B7
Biosynthesis of steroids - Homo sapiens (human)	NSDHL	SC4MOL
Biosynthesis of steroids - Homo sapiens (human)	SC5DL	EBP
Biosynthesis of steroids - Homo sapiens (human)	SC5DL	DHCR7
Biosynthesis of steroids - Homo sapiens (human)	SC5DL	DHCR24
Biosynthesis of steroids - Homo sapiens (human)	SQLE	LSS
Biosynthesis of steroids - Homo sapiens (human)	TM7SF2	EBP
Biosynthesis of steroids - Homo sapiens (human)	TM7SF2	CYP51A1
Biosynthesis of steroids - Homo sapiens (human)	TM7SF2	SC4MOL
Biosynthesis of steroids - Homo sapiens (human)	VKORC1	NQO1
Biosynthesis of steroids - Homo sapiens (human)	VKORC1	GGCX
Biosynthesis of steroids - Homo sapiens (human)	IDI2	FDPS
Biosynthesis of steroids - Homo sapiens (human)	IDI2	MVD
Biosynthesis of steroids - Homo sapiens (human)	IDI2	GGPS1
Biosynthesis of steroids - Homo sapiens (human)	GGPS1	FDFT1
Biosynthesis of steroids - Homo sapiens (human)	GGPS1	FDPS
Biosynthesis of steroids - Homo sapiens (human)	GGPS1	MVD
Biosynthesis of steroids - Homo sapiens (human)	GGPS1	GGPS1
Bile acid biosynthesis - Homo sapiens (human)	ACAA2	SLC27A5
Bile acid biosynthesis - Homo sapiens (human)	ACAA2	ACAD9
Bile acid biosynthesis - Homo sapiens (human)	ACAA2	AKR1B10
Bile acid biosynthesis - Homo sapiens (human)	ACAA2	HSD3B7
Bile acid biosynthesis - Homo sapiens (human)	SLC27A5	ACAA2
Bile acid biosynthesis - Homo sapiens (human)	SLC27A5	ALDH2
Bile acid biosynthesis - Homo sapiens (human)	SLC27A5	ALDH3A1
Bile acid biosynthesis - Homo sapiens (human)	SLC27A5	ALDH1B1
Bile acid biosynthesis - Homo sapiens (human)	SLC27A5	ALDH1A3
Bile acid biosynthesis - Homo sapiens (human)	SLC27A5	ALDH9A1
Bile acid biosynthesis - Homo sapiens (human)	SLC27A5	ALDH3A2
Bile acid biosynthesis - Homo sapiens (human)	SLC27A5	ACAA1
Bile acid biosynthesis - Homo sapiens (human)	SLC27A5	HADHB
Bile acid biosynthesis - Homo sapiens (human)	SLC27A5	ALDH7A1
Bile acid biosynthesis - Homo sapiens (human)	SLC27A5	BAAT
Bile acid biosynthesis - Homo sapiens (human)	AKR1C4	AKR1D1
Bile acid biosynthesis - Homo sapiens (human)	ADH1A	CYP27A1
Bile acid biosynthesis - Homo sapiens (human)	ADH1A	ALDH2
Bile acid biosynthesis - Homo sapiens (human)	ADH1A	ALDH3A1
Bile acid biosynthesis - Homo sapiens (human)	ADH1A	ALDH1B1
Bile acid biosynthesis - Homo sapiens (human)	ADH1A	ALDH1A3
Bile acid biosynthesis - Homo sapiens (human)	ADH1A	ALDH9A1
Bile acid biosynthesis - Homo sapiens (human)	ADH1A	ALDH3A2
Bile acid biosynthesis - Homo sapiens (human)	ADH1A	ALDH7A1
Bile acid biosynthesis - Homo sapiens (human)	ADH1B	CYP27A1
Bile acid biosynthesis - Homo sapiens (human)	ADH1B	ALDH2
Bile acid biosynthesis - Homo sapiens (human)	ADH1B	ALDH3A1
Bile acid biosynthesis - Homo sapiens (human)	ADH1B	ALDH1B1
Bile acid biosynthesis - Homo sapiens (human)	ADH1B	ALDH1A3
Bile acid biosynthesis - Homo sapiens (human)	ADH1B	ALDH9A1
Bile acid biosynthesis - Homo sapiens (human)	ADH1B	ALDH3A2
Bile acid biosynthesis - Homo sapiens (human)	ADH1B	ALDH7A1
Bile acid biosynthesis - Homo sapiens (human)	ADH1C	CYP27A1
Bile acid biosynthesis - Homo sapiens (human)	ADH1C	ALDH2
Bile acid biosynthesis - Homo sapiens (human)	ADH1C	ALDH3A1
Bile acid biosynthesis - Homo sapiens (human)	ADH1C	ALDH1B1
Bile acid biosynthesis - Homo sapiens (human)	ADH1C	ALDH1A3
Bile acid biosynthesis - Homo sapiens (human)	ADH1C	ALDH9A1
Bile acid biosynthesis - Homo sapiens (human)	ADH1C	ALDH3A2
Bile acid biosynthesis - Homo sapiens (human)	ADH1C	ALDH7A1
Bile acid biosynthesis - Homo sapiens (human)	ADH4	CYP27A1
Bile acid biosynthesis - Homo sapiens (human)	ADH4	ALDH2
Bile acid biosynthesis - Homo sapiens (human)	ADH4	ALDH3A1
Bile acid biosynthesis - Homo sapiens (human)	ADH4	ALDH1B1
Bile acid biosynthesis - Homo sapiens (human)	ADH4	ALDH1A3
Bile acid biosynthesis - Homo sapiens (human)	ADH4	ALDH9A1
Bile acid biosynthesis - Homo sapiens (human)	ADH4	ALDH3A2
Bile acid biosynthesis - Homo sapiens (human)	ADH4	ALDH7A1
Bile acid biosynthesis - Homo sapiens (human)	ADH5	CYP27A1
Bile acid biosynthesis - Homo sapiens (human)	ADH5	ALDH2
Bile acid biosynthesis - Homo sapiens (human)	ADH5	ALDH3A1
Bile acid biosynthesis - Homo sapiens (human)	ADH5	ALDH1B1
Bile acid biosynthesis - Homo sapiens (human)	ADH5	ALDH1A3
Bile acid biosynthesis - Homo sapiens (human)	ADH5	ALDH9A1
Bile acid biosynthesis - Homo sapiens (human)	ADH5	ALDH3A2
Bile acid biosynthesis - Homo sapiens (human)	ADH5	ALDH7A1
Bile acid biosynthesis - Homo sapiens (human)	ADH6	CYP27A1
Bile acid biosynthesis - Homo sapiens (human)	ADH6	ALDH2
Bile acid biosynthesis - Homo sapiens (human)	ADH6	ALDH3A1
Bile acid biosynthesis - Homo sapiens (human)	ADH6	ALDH1B1
Bile acid biosynthesis - Homo sapiens (human)	ADH6	ALDH1A3
Bile acid biosynthesis - Homo sapiens (human)	ADH6	ALDH9A1
Bile acid biosynthesis - Homo sapiens (human)	ADH6	ALDH3A2
Bile acid biosynthesis - Homo sapiens (human)	ADH6	ALDH7A1
Bile acid biosynthesis - Homo sapiens (human)	ADH7	CYP27A1
Bile acid biosynthesis - Homo sapiens (human)	ADH7	ALDH2
Bile acid biosynthesis - Homo sapiens (human)	ADH7	ALDH3A1
Bile acid biosynthesis - Homo sapiens (human)	ADH7	ALDH1B1
Bile acid biosynthesis - Homo sapiens (human)	ADH7	ALDH1A3
Bile acid biosynthesis - Homo sapiens (human)	ADH7	ALDH9A1
Bile acid biosynthesis - Homo sapiens (human)	ADH7	ALDH3A2
Bile acid biosynthesis - Homo sapiens (human)	ADH7	ALDH7A1
Bile acid biosynthesis - Homo sapiens (human)	CYP7A1	CEL
Bile acid biosynthesis - Homo sapiens (human)	CYP7A1	LIPA
Bile acid biosynthesis - Homo sapiens (human)	CYP7A1	SOAT1
Bile acid biosynthesis - Homo sapiens (human)	CYP7A1	SOAT2
Bile acid biosynthesis - Homo sapiens (human)	CYP27A1	AKR1C4
Bile acid biosynthesis - Homo sapiens (human)	ACAD9	SLC27A5
Bile acid biosynthesis - Homo sapiens (human)	ACAA1	SLC27A5
Bile acid biosynthesis - Homo sapiens (human)	ACAA1	ACAD9
Bile acid biosynthesis - Homo sapiens (human)	ACAA1	AKR1B10
Bile acid biosynthesis - Homo sapiens (human)	ACAA1	HSD3B7
Bile acid biosynthesis - Homo sapiens (human)	HADHB	SLC27A5
Bile acid biosynthesis - Homo sapiens (human)	HADHB	ACAD9
Bile acid biosynthesis - Homo sapiens (human)	HADHB	AKR1B10
Bile acid biosynthesis - Homo sapiens (human)	HADHB	HSD3B7
Bile acid biosynthesis - Homo sapiens (human)	BAAT	ACAA2
Bile acid biosynthesis - Homo sapiens (human)	BAAT	ACAA1
Bile acid biosynthesis - Homo sapiens (human)	BAAT	HADHB
Bile acid biosynthesis - Homo sapiens (human)	SRD5A1	AKR1D1
Bile acid biosynthesis - Homo sapiens (human)	SRD5A2	AKR1D1
Ubiquinone biosynthesis - Homo sapiens (human)	COQ7	COQ5
Ubiquinone biosynthesis - Homo sapiens (human)	ND1	COQ3
Ubiquinone biosynthesis - Homo sapiens (human)	ND2	COQ3
Ubiquinone biosynthesis - Homo sapiens (human)	ND3	COQ3
Ubiquinone biosynthesis - Homo sapiens (human)	ND4	COQ3
Ubiquinone biosynthesis - Homo sapiens (human)	ND4L	COQ3
Ubiquinone biosynthesis - Homo sapiens (human)	ND5	COQ3
Ubiquinone biosynthesis - Homo sapiens (human)	ND6	COQ3
Ubiquinone biosynthesis - Homo sapiens (human)	COQ3	COQ7
Ubiquinone biosynthesis - Homo sapiens (human)	COQ5	COQ6
C21-Steroid hormone metabolism - Homo sapiens (human)	AKR1C4	HSD11B1
C21-Steroid hormone metabolism - Homo sapiens (human)	AKR1C4	HSD11B2
C21-Steroid hormone metabolism - Homo sapiens (human)	AKR1C4	AKR1D1
C21-Steroid hormone metabolism - Homo sapiens (human)	CYP11A1	CYP17A1
C21-Steroid hormone metabolism - Homo sapiens (human)	CYP11A1	CYP21A2
C21-Steroid hormone metabolism - Homo sapiens (human)	CYP11A1	HSD3B1
C21-Steroid hormone metabolism - Homo sapiens (human)	CYP11A1	HSD3B2
C21-Steroid hormone metabolism - Homo sapiens (human)	CYP11B1	CYP11B1
C21-Steroid hormone metabolism - Homo sapiens (human)	CYP11B1	CYP11B2
C21-Steroid hormone metabolism - Homo sapiens (human)	CYP11B1	CYP17A1
C21-Steroid hormone metabolism - Homo sapiens (human)	CYP11B1	CYP21A2
C21-Steroid hormone metabolism - Homo sapiens (human)	CYP11B1	HSD3B1
C21-Steroid hormone metabolism - Homo sapiens (human)	CYP11B1	HSD3B2
C21-Steroid hormone metabolism - Homo sapiens (human)	CYP11B1	HSD11B1
C21-Steroid hormone metabolism - Homo sapiens (human)	CYP11B1	HSD11B2
C21-Steroid hormone metabolism - Homo sapiens (human)	CYP11B2	CYP11B1
C21-Steroid hormone metabolism - Homo sapiens (human)	CYP11B2	CYP11B2
C21-Steroid hormone metabolism - Homo sapiens (human)	CYP11B2	CYP17A1
C21-Steroid hormone metabolism - Homo sapiens (human)	CYP11B2	CYP21A2
C21-Steroid hormone metabolism - Homo sapiens (human)	CYP11B2	HSD3B1
C21-Steroid hormone metabolism - Homo sapiens (human)	CYP11B2	HSD3B2
C21-Steroid hormone metabolism - Homo sapiens (human)	CYP11B2	HSD11B1
C21-Steroid hormone metabolism - Homo sapiens (human)	CYP11B2	HSD11B2
C21-Steroid hormone metabolism - Homo sapiens (human)	CYP17A1	CYP11A1
C21-Steroid hormone metabolism - Homo sapiens (human)	CYP17A1	CYP11B1
C21-Steroid hormone metabolism - Homo sapiens (human)	CYP17A1	CYP11B2
C21-Steroid hormone metabolism - Homo sapiens (human)	CYP17A1	CYP21A2
C21-Steroid hormone metabolism - Homo sapiens (human)	CYP17A1	HSD3B1
C21-Steroid hormone metabolism - Homo sapiens (human)	CYP17A1	HSD3B2
C21-Steroid hormone metabolism - Homo sapiens (human)	CYP17A1	AKR1D1
C21-Steroid hormone metabolism - Homo sapiens (human)	CYP21A2	CYP11A1
C21-Steroid hormone metabolism - Homo sapiens (human)	CYP21A2	CYP11B1
C21-Steroid hormone metabolism - Homo sapiens (human)	CYP21A2	CYP11B2
C21-Steroid hormone metabolism - Homo sapiens (human)	CYP21A2	CYP17A1
C21-Steroid hormone metabolism - Homo sapiens (human)	CYP21A2	HSD3B1
C21-Steroid hormone metabolism - Homo sapiens (human)	CYP21A2	HSD3B2
C21-Steroid hormone metabolism - Homo sapiens (human)	CYP21A2	HSD11B1
C21-Steroid hormone metabolism - Homo sapiens (human)	CYP21A2	HSD11B2
C21-Steroid hormone metabolism - Homo sapiens (human)	CYP21A2	AKR1D1
C21-Steroid hormone metabolism - Homo sapiens (human)	HSD3B1	CYP11A1
C21-Steroid hormone metabolism - Homo sapiens (human)	HSD3B1	CYP11B1
C21-Steroid hormone metabolism - Homo sapiens (human)	HSD3B1	CYP11B2
C21-Steroid hormone metabolism - Homo sapiens (human)	HSD3B1	CYP17A1
C21-Steroid hormone metabolism - Homo sapiens (human)	HSD3B1	CYP21A2
C21-Steroid hormone metabolism - Homo sapiens (human)	HSD3B1	HSD11B1
C21-Steroid hormone metabolism - Homo sapiens (human)	HSD3B1	HSD11B2
C21-Steroid hormone metabolism - Homo sapiens (human)	HSD3B2	CYP11A1
C21-Steroid hormone metabolism - Homo sapiens (human)	HSD3B2	CYP11B1
C21-Steroid hormone metabolism - Homo sapiens (human)	HSD3B2	CYP11B2
C21-Steroid hormone metabolism - Homo sapiens (human)	HSD3B2	CYP17A1
C21-Steroid hormone metabolism - Homo sapiens (human)	HSD3B2	CYP21A2
C21-Steroid hormone metabolism - Homo sapiens (human)	HSD3B2	HSD11B1
C21-Steroid hormone metabolism - Homo sapiens (human)	HSD3B2	HSD11B2
C21-Steroid hormone metabolism - Homo sapiens (human)	HSD11B1	AKR1C4
C21-Steroid hormone metabolism - Homo sapiens (human)	HSD11B1	CYP11B1
C21-Steroid hormone metabolism - Homo sapiens (human)	HSD11B1	CYP11B2
C21-Steroid hormone metabolism - Homo sapiens (human)	HSD11B1	CYP21A2
C21-Steroid hormone metabolism - Homo sapiens (human)	HSD11B1	AKR1D1
C21-Steroid hormone metabolism - Homo sapiens (human)	HSD11B2	AKR1C4
C21-Steroid hormone metabolism - Homo sapiens (human)	HSD11B2	CYP11B1
C21-Steroid hormone metabolism - Homo sapiens (human)	HSD11B2	CYP11B2
C21-Steroid hormone metabolism - Homo sapiens (human)	HSD11B2	CYP21A2
C21-Steroid hormone metabolism - Homo sapiens (human)	HSD11B2	AKR1D1
C21-Steroid hormone metabolism - Homo sapiens (human)	AKR1D1	AKR1C4
C21-Steroid hormone metabolism - Homo sapiens (human)	AKR1D1	CYP11B1
C21-Steroid hormone metabolism - Homo sapiens (human)	AKR1D1	CYP11B2
C21-Steroid hormone metabolism - Homo sapiens (human)	AKR1D1	CYP21A2
C21-Steroid hormone metabolism - Homo sapiens (human)	AKR1D1	HSD3B1
C21-Steroid hormone metabolism - Homo sapiens (human)	AKR1D1	HSD3B2
C21-Steroid hormone metabolism - Homo sapiens (human)	AKR1D1	HSD11B1
C21-Steroid hormone metabolism - Homo sapiens (human)	AKR1D1	HSD11B2
Androgen and estrogen metabolism - Homo sapiens (human)	UGT2B11	AKR1C4
Androgen and estrogen metabolism - Homo sapiens (human)	UGT2B11	WBSCR22
Androgen and estrogen metabolism - Homo sapiens (human)	UGT2B11	METTL6
Androgen and estrogen metabolism - Homo sapiens (human)	UGT2B11	CYP19A1
Androgen and estrogen metabolism - Homo sapiens (human)	UGT2B11	HSD3B1
Androgen and estrogen metabolism - Homo sapiens (human)	UGT2B11	HSD3B2
Androgen and estrogen metabolism - Homo sapiens (human)	UGT2B11	HSD17B1
Androgen and estrogen metabolism - Homo sapiens (human)	UGT2B11	HSD17B3
Androgen and estrogen metabolism - Homo sapiens (human)	UGT2B11	HSD17B2
Androgen and estrogen metabolism - Homo sapiens (human)	UGT2B11	ARSD
Androgen and estrogen metabolism - Homo sapiens (human)	UGT2B11	ARSE
Androgen and estrogen metabolism - Homo sapiens (human)	UGT2B11	HSD17B12
Androgen and estrogen metabolism - Homo sapiens (human)	UGT2B11	HEMK1
Androgen and estrogen metabolism - Homo sapiens (human)	UGT2B11	LCMT1
Androgen and estrogen metabolism - Homo sapiens (human)	UGT2B11	HSD17B7
Androgen and estrogen metabolism - Homo sapiens (human)	UGT2B11	METTL2B
Androgen and estrogen metabolism - Homo sapiens (human)	UGT2B11	TRMT11
Androgen and estrogen metabolism - Homo sapiens (human)	UGT2B11	SRD5A1
Androgen and estrogen metabolism - Homo sapiens (human)	UGT2B11	SRD5A2
Androgen and estrogen metabolism - Homo sapiens (human)	UGT2B11	AKR1D1
Androgen and estrogen metabolism - Homo sapiens (human)	UGT2B11	SULT1E1
Androgen and estrogen metabolism - Homo sapiens (human)	UGT2B11	HSD17B8
Androgen and estrogen metabolism - Homo sapiens (human)	UGT2B11	LCMT2
Androgen and estrogen metabolism - Homo sapiens (human)	UGT2A1	AKR1C4
Androgen and estrogen metabolism - Homo sapiens (human)	UGT2A1	WBSCR22
Androgen and estrogen metabolism - Homo sapiens (human)	UGT2A1	METTL6
Androgen and estrogen metabolism - Homo sapiens (human)	UGT2A1	CYP19A1
Androgen and estrogen metabolism - Homo sapiens (human)	UGT2A1	HSD3B1
Androgen and estrogen metabolism - Homo sapiens (human)	UGT2A1	HSD3B2
Androgen and estrogen metabolism - Homo sapiens (human)	UGT2A1	HSD17B1
Androgen and estrogen metabolism - Homo sapiens (human)	UGT2A1	HSD17B3
Androgen and estrogen metabolism - Homo sapiens (human)	UGT2A1	HSD17B2
Androgen and estrogen metabolism - Homo sapiens (human)	UGT2A1	ARSD
Androgen and estrogen metabolism - Homo sapiens (human)	UGT2A1	ARSE
Androgen and estrogen metabolism - Homo sapiens (human)	UGT2A1	HSD17B12
Androgen and estrogen metabolism - Homo sapiens (human)	UGT2A1	HEMK1
Androgen and estrogen metabolism - Homo sapiens (human)	UGT2A1	LCMT1
Androgen and estrogen metabolism - Homo sapiens (human)	UGT2A1	HSD17B7
Androgen and estrogen metabolism - Homo sapiens (human)	UGT2A1	METTL2B
Androgen and estrogen metabolism - Homo sapiens (human)	UGT2A1	TRMT11
Androgen and estrogen metabolism - Homo sapiens (human)	UGT2A1	SRD5A1
Androgen and estrogen metabolism - Homo sapiens (human)	UGT2A1	SRD5A2
Androgen and estrogen metabolism - Homo sapiens (human)	UGT2A1	AKR1D1
Androgen and estrogen metabolism - Homo sapiens (human)	UGT2A1	SULT1E1
Androgen and estrogen metabolism - Homo sapiens (human)	UGT2A1	HSD17B8
Androgen and estrogen metabolism - Homo sapiens (human)	UGT2A1	LCMT2
Androgen and estrogen metabolism - Homo sapiens (human)	AKR1C4	SRD5A1
Androgen and estrogen metabolism - Homo sapiens (human)	AKR1C4	SRD5A2
Androgen and estrogen metabolism - Homo sapiens (human)	AKR1C4	AKR1D1
Androgen and estrogen metabolism - Homo sapiens (human)	CYP11B1	HSD3B1
Androgen and estrogen metabolism - Homo sapiens (human)	CYP11B1	HSD3B2
Androgen and estrogen metabolism - Homo sapiens (human)	CYP11B2	HSD3B1
Androgen and estrogen metabolism - Homo sapiens (human)	CYP11B2	HSD3B2
Androgen and estrogen metabolism - Homo sapiens (human)	CYP19A1	CYP11B1
Androgen and estrogen metabolism - Homo sapiens (human)	CYP19A1	CYP11B2
Androgen and estrogen metabolism - Homo sapiens (human)	CYP19A1	HSD3B1
Androgen and estrogen metabolism - Homo sapiens (human)	CYP19A1	HSD3B2
Androgen and estrogen metabolism - Homo sapiens (human)	CYP19A1	HSD17B3
Androgen and estrogen metabolism - Homo sapiens (human)	CYP19A1	SRD5A1
Androgen and estrogen metabolism - Homo sapiens (human)	CYP19A1	SRD5A2
Androgen and estrogen metabolism - Homo sapiens (human)	CYP19A1	AKR1D1
Androgen and estrogen metabolism - Homo sapiens (human)	HSD3B1	STS
Androgen and estrogen metabolism - Homo sapiens (human)	HSD3B1	SULT2B1
Androgen and estrogen metabolism - Homo sapiens (human)	HSD3B1	SULT2A1
Androgen and estrogen metabolism - Homo sapiens (human)	HSD3B2	STS
Androgen and estrogen metabolism - Homo sapiens (human)	HSD3B2	SULT2B1
Androgen and estrogen metabolism - Homo sapiens (human)	HSD3B2	SULT2A1
Androgen and estrogen metabolism - Homo sapiens (human)	HSD11B1	CYP11B1
Androgen and estrogen metabolism - Homo sapiens (human)	HSD11B1	CYP11B2
Androgen and estrogen metabolism - Homo sapiens (human)	HSD11B2	CYP11B1
Androgen and estrogen metabolism - Homo sapiens (human)	HSD11B2	CYP11B2
Androgen and estrogen metabolism - Homo sapiens (human)	HSD17B1	UGT2B11
Androgen and estrogen metabolism - Homo sapiens (human)	HSD17B1	UGT2A1
Androgen and estrogen metabolism - Homo sapiens (human)	HSD17B1	ARSD
Androgen and estrogen metabolism - Homo sapiens (human)	HSD17B1	ARSE
Androgen and estrogen metabolism - Homo sapiens (human)	HSD17B1	UGT2B28
Androgen and estrogen metabolism - Homo sapiens (human)	HSD17B1	UGT1A10
Androgen and estrogen metabolism - Homo sapiens (human)	HSD17B1	UGT1A8
Androgen and estrogen metabolism - Homo sapiens (human)	HSD17B1	UGT1A7
Androgen and estrogen metabolism - Homo sapiens (human)	HSD17B1	UGT1A6
Androgen and estrogen metabolism - Homo sapiens (human)	HSD17B1	UGT1A5
Androgen and estrogen metabolism - Homo sapiens (human)	HSD17B1	UGT1A9
Androgen and estrogen metabolism - Homo sapiens (human)	HSD17B1	UGT1A4
Androgen and estrogen metabolism - Homo sapiens (human)	HSD17B1	UGT1A1
Androgen and estrogen metabolism - Homo sapiens (human)	HSD17B1	UGT1A3
Androgen and estrogen metabolism - Homo sapiens (human)	HSD17B1	SULT1E1
Androgen and estrogen metabolism - Homo sapiens (human)	HSD17B1	UGT2B4
Androgen and estrogen metabolism - Homo sapiens (human)	HSD17B1	UGT2B7
Androgen and estrogen metabolism - Homo sapiens (human)	HSD17B1	UGT2B10
Androgen and estrogen metabolism - Homo sapiens (human)	HSD17B1	UGT2B15
Androgen and estrogen metabolism - Homo sapiens (human)	HSD17B1	UGT2B17
Androgen and estrogen metabolism - Homo sapiens (human)	HSD17B1	UGT2A3
Androgen and estrogen metabolism - Homo sapiens (human)	HSD17B3	CYP11B1
Androgen and estrogen metabolism - Homo sapiens (human)	HSD17B3	CYP11B2
Androgen and estrogen metabolism - Homo sapiens (human)	HSD17B3	CYP19A1
Androgen and estrogen metabolism - Homo sapiens (human)	HSD17B3	HSD3B1
Androgen and estrogen metabolism - Homo sapiens (human)	HSD17B3	HSD3B2
Androgen and estrogen metabolism - Homo sapiens (human)	HSD17B3	SRD5A1
Androgen and estrogen metabolism - Homo sapiens (human)	HSD17B3	SRD5A2
Androgen and estrogen metabolism - Homo sapiens (human)	HSD17B3	AKR1D1
Androgen and estrogen metabolism - Homo sapiens (human)	HSD17B2	UGT2B11
Androgen and estrogen metabolism - Homo sapiens (human)	HSD17B2	UGT2A1
Androgen and estrogen metabolism - Homo sapiens (human)	HSD17B2	ARSD
Androgen and estrogen metabolism - Homo sapiens (human)	HSD17B2	ARSE
Androgen and estrogen metabolism - Homo sapiens (human)	HSD17B2	UGT2B28
Androgen and estrogen metabolism - Homo sapiens (human)	HSD17B2	UGT1A10
Androgen and estrogen metabolism - Homo sapiens (human)	HSD17B2	UGT1A8
Androgen and estrogen metabolism - Homo sapiens (human)	HSD17B2	UGT1A7
Androgen and estrogen metabolism - Homo sapiens (human)	HSD17B2	UGT1A6
Androgen and estrogen metabolism - Homo sapiens (human)	HSD17B2	UGT1A5
Androgen and estrogen metabolism - Homo sapiens (human)	HSD17B2	UGT1A9
Androgen and estrogen metabolism - Homo sapiens (human)	HSD17B2	UGT1A4
Androgen and estrogen metabolism - Homo sapiens (human)	HSD17B2	UGT1A1
Androgen and estrogen metabolism - Homo sapiens (human)	HSD17B2	UGT1A3
Androgen and estrogen metabolism - Homo sapiens (human)	HSD17B2	SULT1E1
Androgen and estrogen metabolism - Homo sapiens (human)	HSD17B2	UGT2B4
Androgen and estrogen metabolism - Homo sapiens (human)	HSD17B2	UGT2B7
Androgen and estrogen metabolism - Homo sapiens (human)	HSD17B2	UGT2B10
Androgen and estrogen metabolism - Homo sapiens (human)	HSD17B2	UGT2B15
Androgen and estrogen metabolism - Homo sapiens (human)	HSD17B2	UGT2B17
Androgen and estrogen metabolism - Homo sapiens (human)	HSD17B2	UGT2A3
Androgen and estrogen metabolism - Homo sapiens (human)	HSD17B12	UGT2B11
Androgen and estrogen metabolism - Homo sapiens (human)	HSD17B12	UGT2A1
Androgen and estrogen metabolism - Homo sapiens (human)	HSD17B12	ARSD
Androgen and estrogen metabolism - Homo sapiens (human)	HSD17B12	ARSE
Androgen and estrogen metabolism - Homo sapiens (human)	HSD17B12	UGT2B28
Androgen and estrogen metabolism - Homo sapiens (human)	HSD17B12	UGT1A10
Androgen and estrogen metabolism - Homo sapiens (human)	HSD17B12	UGT1A8
Androgen and estrogen metabolism - Homo sapiens (human)	HSD17B12	UGT1A7
Androgen and estrogen metabolism - Homo sapiens (human)	HSD17B12	UGT1A6
Androgen and estrogen metabolism - Homo sapiens (human)	HSD17B12	UGT1A5
Androgen and estrogen metabolism - Homo sapiens (human)	HSD17B12	UGT1A9
Androgen and estrogen metabolism - Homo sapiens (human)	HSD17B12	UGT1A4
Androgen and estrogen metabolism - Homo sapiens (human)	HSD17B12	UGT1A1
Androgen and estrogen metabolism - Homo sapiens (human)	HSD17B12	UGT1A3
Androgen and estrogen metabolism - Homo sapiens (human)	HSD17B12	SULT1E1
Androgen and estrogen metabolism - Homo sapiens (human)	HSD17B12	UGT2B4
Androgen and estrogen metabolism - Homo sapiens (human)	HSD17B12	UGT2B7
Androgen and estrogen metabolism - Homo sapiens (human)	HSD17B12	UGT2B10
Androgen and estrogen metabolism - Homo sapiens (human)	HSD17B12	UGT2B15
Androgen and estrogen metabolism - Homo sapiens (human)	HSD17B12	UGT2B17
Androgen and estrogen metabolism - Homo sapiens (human)	HSD17B12	UGT2A3
Androgen and estrogen metabolism - Homo sapiens (human)	HSD17B7	UGT2B11
Androgen and estrogen metabolism - Homo sapiens (human)	HSD17B7	UGT2A1
Androgen and estrogen metabolism - Homo sapiens (human)	HSD17B7	ARSD
Androgen and estrogen metabolism - Homo sapiens (human)	HSD17B7	ARSE
Androgen and estrogen metabolism - Homo sapiens (human)	HSD17B7	UGT2B28
Androgen and estrogen metabolism - Homo sapiens (human)	HSD17B7	UGT1A10
Androgen and estrogen metabolism - Homo sapiens (human)	HSD17B7	UGT1A8
Androgen and estrogen metabolism - Homo sapiens (human)	HSD17B7	UGT1A7
Androgen and estrogen metabolism - Homo sapiens (human)	HSD17B7	UGT1A6
Androgen and estrogen metabolism - Homo sapiens (human)	HSD17B7	UGT1A5
Androgen and estrogen metabolism - Homo sapiens (human)	HSD17B7	UGT1A9
Androgen and estrogen metabolism - Homo sapiens (human)	HSD17B7	UGT1A4
Androgen and estrogen metabolism - Homo sapiens (human)	HSD17B7	UGT1A1
Androgen and estrogen metabolism - Homo sapiens (human)	HSD17B7	UGT1A3
Androgen and estrogen metabolism - Homo sapiens (human)	HSD17B7	SULT1E1
Androgen and estrogen metabolism - Homo sapiens (human)	HSD17B7	UGT2B4
Androgen and estrogen metabolism - Homo sapiens (human)	HSD17B7	UGT2B7
Androgen and estrogen metabolism - Homo sapiens (human)	HSD17B7	UGT2B10
Androgen and estrogen metabolism - Homo sapiens (human)	HSD17B7	UGT2B15
Androgen and estrogen metabolism - Homo sapiens (human)	HSD17B7	UGT2B17
Androgen and estrogen metabolism - Homo sapiens (human)	HSD17B7	UGT2A3
Androgen and estrogen metabolism - Homo sapiens (human)	UGT2B28	AKR1C4
Androgen and estrogen metabolism - Homo sapiens (human)	UGT2B28	WBSCR22
Androgen and estrogen metabolism - Homo sapiens (human)	UGT2B28	METTL6
Androgen and estrogen metabolism - Homo sapiens (human)	UGT2B28	CYP19A1
Androgen and estrogen metabolism - Homo sapiens (human)	UGT2B28	HSD3B1
Androgen and estrogen metabolism - Homo sapiens (human)	UGT2B28	HSD3B2
Androgen and estrogen metabolism - Homo sapiens (human)	UGT2B28	HSD17B1
Androgen and estrogen metabolism - Homo sapiens (human)	UGT2B28	HSD17B3
Androgen and estrogen metabolism - Homo sapiens (human)	UGT2B28	HSD17B2
Androgen and estrogen metabolism - Homo sapiens (human)	UGT2B28	ARSD
Androgen and estrogen metabolism - Homo sapiens (human)	UGT2B28	ARSE
Androgen and estrogen metabolism - Homo sapiens (human)	UGT2B28	HSD17B12
Androgen and estrogen metabolism - Homo sapiens (human)	UGT2B28	HEMK1
Androgen and estrogen metabolism - Homo sapiens (human)	UGT2B28	LCMT1
Androgen and estrogen metabolism - Homo sapiens (human)	UGT2B28	HSD17B7
Androgen and estrogen metabolism - Homo sapiens (human)	UGT2B28	METTL2B
Androgen and estrogen metabolism - Homo sapiens (human)	UGT2B28	TRMT11
Androgen and estrogen metabolism - Homo sapiens (human)	UGT2B28	SRD5A1
Androgen and estrogen metabolism - Homo sapiens (human)	UGT2B28	SRD5A2
Androgen and estrogen metabolism - Homo sapiens (human)	UGT2B28	AKR1D1
Androgen and estrogen metabolism - Homo sapiens (human)	UGT2B28	SULT1E1
Androgen and estrogen metabolism - Homo sapiens (human)	UGT2B28	HSD17B8
Androgen and estrogen metabolism - Homo sapiens (human)	UGT2B28	LCMT2
Androgen and estrogen metabolism - Homo sapiens (human)	UGT1A10	AKR1C4
Androgen and estrogen metabolism - Homo sapiens (human)	UGT1A10	WBSCR22
Androgen and estrogen metabolism - Homo sapiens (human)	UGT1A10	METTL6
Androgen and estrogen metabolism - Homo sapiens (human)	UGT1A10	CYP19A1
Androgen and estrogen metabolism - Homo sapiens (human)	UGT1A10	HSD3B1
Androgen and estrogen metabolism - Homo sapiens (human)	UGT1A10	HSD3B2
Androgen and estrogen metabolism - Homo sapiens (human)	UGT1A10	HSD17B1
Androgen and estrogen metabolism - Homo sapiens (human)	UGT1A10	HSD17B3
Androgen and estrogen metabolism - Homo sapiens (human)	UGT1A10	HSD17B2
Androgen and estrogen metabolism - Homo sapiens (human)	UGT1A10	ARSD
Androgen and estrogen metabolism - Homo sapiens (human)	UGT1A10	ARSE
Androgen and estrogen metabolism - Homo sapiens (human)	UGT1A10	HSD17B12
Androgen and estrogen metabolism - Homo sapiens (human)	UGT1A10	HEMK1
Androgen and estrogen metabolism - Homo sapiens (human)	UGT1A10	LCMT1
Androgen and estrogen metabolism - Homo sapiens (human)	UGT1A10	HSD17B7
Androgen and estrogen metabolism - Homo sapiens (human)	UGT1A10	METTL2B
Androgen and estrogen metabolism - Homo sapiens (human)	UGT1A10	TRMT11
Androgen and estrogen metabolism - Homo sapiens (human)	UGT1A10	SRD5A1
Androgen and estrogen metabolism - Homo sapiens (human)	UGT1A10	SRD5A2
Androgen and estrogen metabolism - Homo sapiens (human)	UGT1A10	AKR1D1
Androgen and estrogen metabolism - Homo sapiens (human)	UGT1A10	SULT1E1
Androgen and estrogen metabolism - Homo sapiens (human)	UGT1A10	HSD17B8
Androgen and estrogen metabolism - Homo sapiens (human)	UGT1A10	LCMT2
Androgen and estrogen metabolism - Homo sapiens (human)	UGT1A8	AKR1C4
Androgen and estrogen metabolism - Homo sapiens (human)	UGT1A8	WBSCR22
Androgen and estrogen metabolism - Homo sapiens (human)	UGT1A8	METTL6
Androgen and estrogen metabolism - Homo sapiens (human)	UGT1A8	CYP19A1
Androgen and estrogen metabolism - Homo sapiens (human)	UGT1A8	HSD3B1
Androgen and estrogen metabolism - Homo sapiens (human)	UGT1A8	HSD3B2
Androgen and estrogen metabolism - Homo sapiens (human)	UGT1A8	HSD17B1
Androgen and estrogen metabolism - Homo sapiens (human)	UGT1A8	HSD17B3
Androgen and estrogen metabolism - Homo sapiens (human)	UGT1A8	HSD17B2
Androgen and estrogen metabolism - Homo sapiens (human)	UGT1A8	ARSD
Androgen and estrogen metabolism - Homo sapiens (human)	UGT1A8	ARSE
Androgen and estrogen metabolism - Homo sapiens (human)	UGT1A8	HSD17B12
Androgen and estrogen metabolism - Homo sapiens (human)	UGT1A8	HEMK1
Androgen and estrogen metabolism - Homo sapiens (human)	UGT1A8	LCMT1
Androgen and estrogen metabolism - Homo sapiens (human)	UGT1A8	HSD17B7
Androgen and estrogen metabolism - Homo sapiens (human)	UGT1A8	METTL2B
Androgen and estrogen metabolism - Homo sapiens (human)	UGT1A8	TRMT11
Androgen and estrogen metabolism - Homo sapiens (human)	UGT1A8	SRD5A1
Androgen and estrogen metabolism - Homo sapiens (human)	UGT1A8	SRD5A2
Androgen and estrogen metabolism - Homo sapiens (human)	UGT1A8	AKR1D1
Androgen and estrogen metabolism - Homo sapiens (human)	UGT1A8	SULT1E1
Androgen and estrogen metabolism - Homo sapiens (human)	UGT1A8	HSD17B8
Androgen and estrogen metabolism - Homo sapiens (human)	UGT1A8	LCMT2
Androgen and estrogen metabolism - Homo sapiens (human)	UGT1A7	AKR1C4
Androgen and estrogen metabolism - Homo sapiens (human)	UGT1A7	WBSCR22
Androgen and estrogen metabolism - Homo sapiens (human)	UGT1A7	METTL6
Androgen and estrogen metabolism - Homo sapiens (human)	UGT1A7	CYP19A1
Androgen and estrogen metabolism - Homo sapiens (human)	UGT1A7	HSD3B1
Androgen and estrogen metabolism - Homo sapiens (human)	UGT1A7	HSD3B2
Androgen and estrogen metabolism - Homo sapiens (human)	UGT1A7	HSD17B1
Androgen and estrogen metabolism - Homo sapiens (human)	UGT1A7	HSD17B3
Androgen and estrogen metabolism - Homo sapiens (human)	UGT1A7	HSD17B2
Androgen and estrogen metabolism - Homo sapiens (human)	UGT1A7	ARSD
Androgen and estrogen metabolism - Homo sapiens (human)	UGT1A7	ARSE
Androgen and estrogen metabolism - Homo sapiens (human)	UGT1A7	HSD17B12
Androgen and estrogen metabolism - Homo sapiens (human)	UGT1A7	HEMK1
Androgen and estrogen metabolism - Homo sapiens (human)	UGT1A7	LCMT1
Androgen and estrogen metabolism - Homo sapiens (human)	UGT1A7	HSD17B7
Androgen and estrogen metabolism - Homo sapiens (human)	UGT1A7	METTL2B
Androgen and estrogen metabolism - Homo sapiens (human)	UGT1A7	TRMT11
Androgen and estrogen metabolism - Homo sapiens (human)	UGT1A7	SRD5A1
Androgen and estrogen metabolism - Homo sapiens (human)	UGT1A7	SRD5A2
Androgen and estrogen metabolism - Homo sapiens (human)	UGT1A7	AKR1D1
Androgen and estrogen metabolism - Homo sapiens (human)	UGT1A7	SULT1E1
Androgen and estrogen metabolism - Homo sapiens (human)	UGT1A7	HSD17B8
Androgen and estrogen metabolism - Homo sapiens (human)	UGT1A7	LCMT2
Androgen and estrogen metabolism - Homo sapiens (human)	UGT1A6	AKR1C4
Androgen and estrogen metabolism - Homo sapiens (human)	UGT1A6	WBSCR22
Androgen and estrogen metabolism - Homo sapiens (human)	UGT1A6	METTL6
Androgen and estrogen metabolism - Homo sapiens (human)	UGT1A6	CYP19A1
Androgen and estrogen metabolism - Homo sapiens (human)	UGT1A6	HSD3B1
Androgen and estrogen metabolism - Homo sapiens (human)	UGT1A6	HSD3B2
Androgen and estrogen metabolism - Homo sapiens (human)	UGT1A6	HSD17B1
Androgen and estrogen metabolism - Homo sapiens (human)	UGT1A6	HSD17B3
Androgen and estrogen metabolism - Homo sapiens (human)	UGT1A6	HSD17B2
Androgen and estrogen metabolism - Homo sapiens (human)	UGT1A6	ARSD
Androgen and estrogen metabolism - Homo sapiens (human)	UGT1A6	ARSE
Androgen and estrogen metabolism - Homo sapiens (human)	UGT1A6	HSD17B12
Androgen and estrogen metabolism - Homo sapiens (human)	UGT1A6	HEMK1
Androgen and estrogen metabolism - Homo sapiens (human)	UGT1A6	LCMT1
Androgen and estrogen metabolism - Homo sapiens (human)	UGT1A6	HSD17B7
Androgen and estrogen metabolism - Homo sapiens (human)	UGT1A6	METTL2B
Androgen and estrogen metabolism - Homo sapiens (human)	UGT1A6	TRMT11
Androgen and estrogen metabolism - Homo sapiens (human)	UGT1A6	SRD5A1
Androgen and estrogen metabolism - Homo sapiens (human)	UGT1A6	SRD5A2
Androgen and estrogen metabolism - Homo sapiens (human)	UGT1A6	AKR1D1
Androgen and estrogen metabolism - Homo sapiens (human)	UGT1A6	SULT1E1
Androgen and estrogen metabolism - Homo sapiens (human)	UGT1A6	HSD17B8
Androgen and estrogen metabolism - Homo sapiens (human)	UGT1A6	LCMT2
Androgen and estrogen metabolism - Homo sapiens (human)	UGT1A5	AKR1C4
Androgen and estrogen metabolism - Homo sapiens (human)	UGT1A5	WBSCR22
Androgen and estrogen metabolism - Homo sapiens (human)	UGT1A5	METTL6
Androgen and estrogen metabolism - Homo sapiens (human)	UGT1A5	CYP19A1
Androgen and estrogen metabolism - Homo sapiens (human)	UGT1A5	HSD3B1
Androgen and estrogen metabolism - Homo sapiens (human)	UGT1A5	HSD3B2
Androgen and estrogen metabolism - Homo sapiens (human)	UGT1A5	HSD17B1
Androgen and estrogen metabolism - Homo sapiens (human)	UGT1A5	HSD17B3
Androgen and estrogen metabolism - Homo sapiens (human)	UGT1A5	HSD17B2
Androgen and estrogen metabolism - Homo sapiens (human)	UGT1A5	ARSD
Androgen and estrogen metabolism - Homo sapiens (human)	UGT1A5	ARSE
Androgen and estrogen metabolism - Homo sapiens (human)	UGT1A5	HSD17B12
Androgen and estrogen metabolism - Homo sapiens (human)	UGT1A5	HEMK1
Androgen and estrogen metabolism - Homo sapiens (human)	UGT1A5	LCMT1
Androgen and estrogen metabolism - Homo sapiens (human)	UGT1A5	HSD17B7
Androgen and estrogen metabolism - Homo sapiens (human)	UGT1A5	METTL2B
Androgen and estrogen metabolism - Homo sapiens (human)	UGT1A5	TRMT11
Androgen and estrogen metabolism - Homo sapiens (human)	UGT1A5	SRD5A1
Androgen and estrogen metabolism - Homo sapiens (human)	UGT1A5	SRD5A2
Androgen and estrogen metabolism - Homo sapiens (human)	UGT1A5	AKR1D1
Androgen and estrogen metabolism - Homo sapiens (human)	UGT1A5	SULT1E1
Androgen and estrogen metabolism - Homo sapiens (human)	UGT1A5	HSD17B8
Androgen and estrogen metabolism - Homo sapiens (human)	UGT1A5	LCMT2
Androgen and estrogen metabolism - Homo sapiens (human)	UGT1A9	AKR1C4
Androgen and estrogen metabolism - Homo sapiens (human)	UGT1A9	WBSCR22
Androgen and estrogen metabolism - Homo sapiens (human)	UGT1A9	METTL6
Androgen and estrogen metabolism - Homo sapiens (human)	UGT1A9	CYP19A1
Androgen and estrogen metabolism - Homo sapiens (human)	UGT1A9	HSD3B1
Androgen and estrogen metabolism - Homo sapiens (human)	UGT1A9	HSD3B2
Androgen and estrogen metabolism - Homo sapiens (human)	UGT1A9	HSD17B1
Androgen and estrogen metabolism - Homo sapiens (human)	UGT1A9	HSD17B3
Androgen and estrogen metabolism - Homo sapiens (human)	UGT1A9	HSD17B2
Androgen and estrogen metabolism - Homo sapiens (human)	UGT1A9	ARSD
Androgen and estrogen metabolism - Homo sapiens (human)	UGT1A9	ARSE
Androgen and estrogen metabolism - Homo sapiens (human)	UGT1A9	HSD17B12
Androgen and estrogen metabolism - Homo sapiens (human)	UGT1A9	HEMK1
Androgen and estrogen metabolism - Homo sapiens (human)	UGT1A9	LCMT1
Androgen and estrogen metabolism - Homo sapiens (human)	UGT1A9	HSD17B7
Androgen and estrogen metabolism - Homo sapiens (human)	UGT1A9	METTL2B
Androgen and estrogen metabolism - Homo sapiens (human)	UGT1A9	TRMT11
Androgen and estrogen metabolism - Homo sapiens (human)	UGT1A9	SRD5A1
Androgen and estrogen metabolism - Homo sapiens (human)	UGT1A9	SRD5A2
Androgen and estrogen metabolism - Homo sapiens (human)	UGT1A9	AKR1D1
Androgen and estrogen metabolism - Homo sapiens (human)	UGT1A9	SULT1E1
Androgen and estrogen metabolism - Homo sapiens (human)	UGT1A9	HSD17B8
Androgen and estrogen metabolism - Homo sapiens (human)	UGT1A9	LCMT2
Androgen and estrogen metabolism - Homo sapiens (human)	UGT1A4	AKR1C4
Androgen and estrogen metabolism - Homo sapiens (human)	UGT1A4	WBSCR22
Androgen and estrogen metabolism - Homo sapiens (human)	UGT1A4	METTL6
Androgen and estrogen metabolism - Homo sapiens (human)	UGT1A4	CYP19A1
Androgen and estrogen metabolism - Homo sapiens (human)	UGT1A4	HSD3B1
Androgen and estrogen metabolism - Homo sapiens (human)	UGT1A4	HSD3B2
Androgen and estrogen metabolism - Homo sapiens (human)	UGT1A4	HSD17B1
Androgen and estrogen metabolism - Homo sapiens (human)	UGT1A4	HSD17B3
Androgen and estrogen metabolism - Homo sapiens (human)	UGT1A4	HSD17B2
Androgen and estrogen metabolism - Homo sapiens (human)	UGT1A4	ARSD
Androgen and estrogen metabolism - Homo sapiens (human)	UGT1A4	ARSE
Androgen and estrogen metabolism - Homo sapiens (human)	UGT1A4	HSD17B12
Androgen and estrogen metabolism - Homo sapiens (human)	UGT1A4	HEMK1
Androgen and estrogen metabolism - Homo sapiens (human)	UGT1A4	LCMT1
Androgen and estrogen metabolism - Homo sapiens (human)	UGT1A4	HSD17B7
Androgen and estrogen metabolism - Homo sapiens (human)	UGT1A4	METTL2B
Androgen and estrogen metabolism - Homo sapiens (human)	UGT1A4	TRMT11
Androgen and estrogen metabolism - Homo sapiens (human)	UGT1A4	SRD5A1
Androgen and estrogen metabolism - Homo sapiens (human)	UGT1A4	SRD5A2
Androgen and estrogen metabolism - Homo sapiens (human)	UGT1A4	AKR1D1
Androgen and estrogen metabolism - Homo sapiens (human)	UGT1A4	SULT1E1
Androgen and estrogen metabolism - Homo sapiens (human)	UGT1A4	HSD17B8
Androgen and estrogen metabolism - Homo sapiens (human)	UGT1A4	LCMT2
Androgen and estrogen metabolism - Homo sapiens (human)	UGT1A1	AKR1C4
Androgen and estrogen metabolism - Homo sapiens (human)	UGT1A1	WBSCR22
Androgen and estrogen metabolism - Homo sapiens (human)	UGT1A1	METTL6
Androgen and estrogen metabolism - Homo sapiens (human)	UGT1A1	CYP19A1
Androgen and estrogen metabolism - Homo sapiens (human)	UGT1A1	HSD3B1
Androgen and estrogen metabolism - Homo sapiens (human)	UGT1A1	HSD3B2
Androgen and estrogen metabolism - Homo sapiens (human)	UGT1A1	HSD17B1
Androgen and estrogen metabolism - Homo sapiens (human)	UGT1A1	HSD17B3
Androgen and estrogen metabolism - Homo sapiens (human)	UGT1A1	HSD17B2
Androgen and estrogen metabolism - Homo sapiens (human)	UGT1A1	ARSD
Androgen and estrogen metabolism - Homo sapiens (human)	UGT1A1	ARSE
Androgen and estrogen metabolism - Homo sapiens (human)	UGT1A1	HSD17B12
Androgen and estrogen metabolism - Homo sapiens (human)	UGT1A1	HEMK1
Androgen and estrogen metabolism - Homo sapiens (human)	UGT1A1	LCMT1
Androgen and estrogen metabolism - Homo sapiens (human)	UGT1A1	HSD17B7
Androgen and estrogen metabolism - Homo sapiens (human)	UGT1A1	METTL2B
Androgen and estrogen metabolism - Homo sapiens (human)	UGT1A1	TRMT11
Androgen and estrogen metabolism - Homo sapiens (human)	UGT1A1	SRD5A1
Androgen and estrogen metabolism - Homo sapiens (human)	UGT1A1	SRD5A2
Androgen and estrogen metabolism - Homo sapiens (human)	UGT1A1	AKR1D1
Androgen and estrogen metabolism - Homo sapiens (human)	UGT1A1	SULT1E1
Androgen and estrogen metabolism - Homo sapiens (human)	UGT1A1	HSD17B8
Androgen and estrogen metabolism - Homo sapiens (human)	UGT1A1	LCMT2
Androgen and estrogen metabolism - Homo sapiens (human)	UGT1A3	AKR1C4
Androgen and estrogen metabolism - Homo sapiens (human)	UGT1A3	WBSCR22
Androgen and estrogen metabolism - Homo sapiens (human)	UGT1A3	METTL6
Androgen and estrogen metabolism - Homo sapiens (human)	UGT1A3	CYP19A1
Androgen and estrogen metabolism - Homo sapiens (human)	UGT1A3	HSD3B1
Androgen and estrogen metabolism - Homo sapiens (human)	UGT1A3	HSD3B2
Androgen and estrogen metabolism - Homo sapiens (human)	UGT1A3	HSD17B1
Androgen and estrogen metabolism - Homo sapiens (human)	UGT1A3	HSD17B3
Androgen and estrogen metabolism - Homo sapiens (human)	UGT1A3	HSD17B2
Androgen and estrogen metabolism - Homo sapiens (human)	UGT1A3	ARSD
Androgen and estrogen metabolism - Homo sapiens (human)	UGT1A3	ARSE
Androgen and estrogen metabolism - Homo sapiens (human)	UGT1A3	HSD17B12
Androgen and estrogen metabolism - Homo sapiens (human)	UGT1A3	HEMK1
Androgen and estrogen metabolism - Homo sapiens (human)	UGT1A3	LCMT1
Androgen and estrogen metabolism - Homo sapiens (human)	UGT1A3	HSD17B7
Androgen and estrogen metabolism - Homo sapiens (human)	UGT1A3	METTL2B
Androgen and estrogen metabolism - Homo sapiens (human)	UGT1A3	TRMT11
Androgen and estrogen metabolism - Homo sapiens (human)	UGT1A3	SRD5A1
Androgen and estrogen metabolism - Homo sapiens (human)	UGT1A3	SRD5A2
Androgen and estrogen metabolism - Homo sapiens (human)	UGT1A3	AKR1D1
Androgen and estrogen metabolism - Homo sapiens (human)	UGT1A3	SULT1E1
Androgen and estrogen metabolism - Homo sapiens (human)	UGT1A3	HSD17B8
Androgen and estrogen metabolism - Homo sapiens (human)	UGT1A3	LCMT2
Androgen and estrogen metabolism - Homo sapiens (human)	SRD5A1	CYP11B1
Androgen and estrogen metabolism - Homo sapiens (human)	SRD5A1	CYP11B2
Androgen and estrogen metabolism - Homo sapiens (human)	SRD5A1	CYP19A1
Androgen and estrogen metabolism - Homo sapiens (human)	SRD5A1	HSD3B1
Androgen and estrogen metabolism - Homo sapiens (human)	SRD5A1	HSD3B2
Androgen and estrogen metabolism - Homo sapiens (human)	SRD5A1	HSD17B3
Androgen and estrogen metabolism - Homo sapiens (human)	SRD5A1	AKR1D1
Androgen and estrogen metabolism - Homo sapiens (human)	SRD5A2	CYP11B1
Androgen and estrogen metabolism - Homo sapiens (human)	SRD5A2	CYP11B2
Androgen and estrogen metabolism - Homo sapiens (human)	SRD5A2	CYP19A1
Androgen and estrogen metabolism - Homo sapiens (human)	SRD5A2	HSD3B1
Androgen and estrogen metabolism - Homo sapiens (human)	SRD5A2	HSD3B2
Androgen and estrogen metabolism - Homo sapiens (human)	SRD5A2	HSD17B3
Androgen and estrogen metabolism - Homo sapiens (human)	SRD5A2	AKR1D1
Androgen and estrogen metabolism - Homo sapiens (human)	AKR1D1	CYP11B1
Androgen and estrogen metabolism - Homo sapiens (human)	AKR1D1	CYP11B2
Androgen and estrogen metabolism - Homo sapiens (human)	AKR1D1	CYP19A1
Androgen and estrogen metabolism - Homo sapiens (human)	AKR1D1	HSD3B1
Androgen and estrogen metabolism - Homo sapiens (human)	AKR1D1	HSD3B2
Androgen and estrogen metabolism - Homo sapiens (human)	AKR1D1	HSD17B3
Androgen and estrogen metabolism - Homo sapiens (human)	AKR1D1	SRD5A1
Androgen and estrogen metabolism - Homo sapiens (human)	AKR1D1	SRD5A2
Androgen and estrogen metabolism - Homo sapiens (human)	UGT2B4	AKR1C4
Androgen and estrogen metabolism - Homo sapiens (human)	UGT2B4	WBSCR22
Androgen and estrogen metabolism - Homo sapiens (human)	UGT2B4	METTL6
Androgen and estrogen metabolism - Homo sapiens (human)	UGT2B4	CYP19A1
Androgen and estrogen metabolism - Homo sapiens (human)	UGT2B4	HSD3B1
Androgen and estrogen metabolism - Homo sapiens (human)	UGT2B4	HSD3B2
Androgen and estrogen metabolism - Homo sapiens (human)	UGT2B4	HSD17B1
Androgen and estrogen metabolism - Homo sapiens (human)	UGT2B4	HSD17B3
Androgen and estrogen metabolism - Homo sapiens (human)	UGT2B4	HSD17B2
Androgen and estrogen metabolism - Homo sapiens (human)	UGT2B4	ARSD
Androgen and estrogen metabolism - Homo sapiens (human)	UGT2B4	ARSE
Androgen and estrogen metabolism - Homo sapiens (human)	UGT2B4	HSD17B12
Androgen and estrogen metabolism - Homo sapiens (human)	UGT2B4	HEMK1
Androgen and estrogen metabolism - Homo sapiens (human)	UGT2B4	LCMT1
Androgen and estrogen metabolism - Homo sapiens (human)	UGT2B4	HSD17B7
Androgen and estrogen metabolism - Homo sapiens (human)	UGT2B4	METTL2B
Androgen and estrogen metabolism - Homo sapiens (human)	UGT2B4	TRMT11
Androgen and estrogen metabolism - Homo sapiens (human)	UGT2B4	SRD5A1
Androgen and estrogen metabolism - Homo sapiens (human)	UGT2B4	SRD5A2
Androgen and estrogen metabolism - Homo sapiens (human)	UGT2B4	AKR1D1
Androgen and estrogen metabolism - Homo sapiens (human)	UGT2B4	SULT1E1
Androgen and estrogen metabolism - Homo sapiens (human)	UGT2B4	HSD17B8
Androgen and estrogen metabolism - Homo sapiens (human)	UGT2B4	LCMT2
Androgen and estrogen metabolism - Homo sapiens (human)	UGT2B7	AKR1C4
Androgen and estrogen metabolism - Homo sapiens (human)	UGT2B7	WBSCR22
Androgen and estrogen metabolism - Homo sapiens (human)	UGT2B7	METTL6
Androgen and estrogen metabolism - Homo sapiens (human)	UGT2B7	CYP19A1
Androgen and estrogen metabolism - Homo sapiens (human)	UGT2B7	HSD3B1
Androgen and estrogen metabolism - Homo sapiens (human)	UGT2B7	HSD3B2
Androgen and estrogen metabolism - Homo sapiens (human)	UGT2B7	HSD17B1
Androgen and estrogen metabolism - Homo sapiens (human)	UGT2B7	HSD17B3
Androgen and estrogen metabolism - Homo sapiens (human)	UGT2B7	HSD17B2
Androgen and estrogen metabolism - Homo sapiens (human)	UGT2B7	ARSD
Androgen and estrogen metabolism - Homo sapiens (human)	UGT2B7	ARSE
Androgen and estrogen metabolism - Homo sapiens (human)	UGT2B7	HSD17B12
Androgen and estrogen metabolism - Homo sapiens (human)	UGT2B7	HEMK1
Androgen and estrogen metabolism - Homo sapiens (human)	UGT2B7	LCMT1
Androgen and estrogen metabolism - Homo sapiens (human)	UGT2B7	HSD17B7
Androgen and estrogen metabolism - Homo sapiens (human)	UGT2B7	METTL2B
Androgen and estrogen metabolism - Homo sapiens (human)	UGT2B7	TRMT11
Androgen and estrogen metabolism - Homo sapiens (human)	UGT2B7	SRD5A1
Androgen and estrogen metabolism - Homo sapiens (human)	UGT2B7	SRD5A2
Androgen and estrogen metabolism - Homo sapiens (human)	UGT2B7	AKR1D1
Androgen and estrogen metabolism - Homo sapiens (human)	UGT2B7	SULT1E1
Androgen and estrogen metabolism - Homo sapiens (human)	UGT2B7	HSD17B8
Androgen and estrogen metabolism - Homo sapiens (human)	UGT2B7	LCMT2
Androgen and estrogen metabolism - Homo sapiens (human)	UGT2B10	AKR1C4
Androgen and estrogen metabolism - Homo sapiens (human)	UGT2B10	WBSCR22
Androgen and estrogen metabolism - Homo sapiens (human)	UGT2B10	METTL6
Androgen and estrogen metabolism - Homo sapiens (human)	UGT2B10	CYP19A1
Androgen and estrogen metabolism - Homo sapiens (human)	UGT2B10	HSD3B1
Androgen and estrogen metabolism - Homo sapiens (human)	UGT2B10	HSD3B2
Androgen and estrogen metabolism - Homo sapiens (human)	UGT2B10	HSD17B1
Androgen and estrogen metabolism - Homo sapiens (human)	UGT2B10	HSD17B3
Androgen and estrogen metabolism - Homo sapiens (human)	UGT2B10	HSD17B2
Androgen and estrogen metabolism - Homo sapiens (human)	UGT2B10	ARSD
Androgen and estrogen metabolism - Homo sapiens (human)	UGT2B10	ARSE
Androgen and estrogen metabolism - Homo sapiens (human)	UGT2B10	HSD17B12
Androgen and estrogen metabolism - Homo sapiens (human)	UGT2B10	HEMK1
Androgen and estrogen metabolism - Homo sapiens (human)	UGT2B10	LCMT1
Androgen and estrogen metabolism - Homo sapiens (human)	UGT2B10	HSD17B7
Androgen and estrogen metabolism - Homo sapiens (human)	UGT2B10	METTL2B
Androgen and estrogen metabolism - Homo sapiens (human)	UGT2B10	TRMT11
Androgen and estrogen metabolism - Homo sapiens (human)	UGT2B10	SRD5A1
Androgen and estrogen metabolism - Homo sapiens (human)	UGT2B10	SRD5A2
Androgen and estrogen metabolism - Homo sapiens (human)	UGT2B10	AKR1D1
Androgen and estrogen metabolism - Homo sapiens (human)	UGT2B10	SULT1E1
Androgen and estrogen metabolism - Homo sapiens (human)	UGT2B10	HSD17B8
Androgen and estrogen metabolism - Homo sapiens (human)	UGT2B10	LCMT2
Androgen and estrogen metabolism - Homo sapiens (human)	UGT2B15	AKR1C4
Androgen and estrogen metabolism - Homo sapiens (human)	UGT2B15	WBSCR22
Androgen and estrogen metabolism - Homo sapiens (human)	UGT2B15	METTL6
Androgen and estrogen metabolism - Homo sapiens (human)	UGT2B15	CYP19A1
Androgen and estrogen metabolism - Homo sapiens (human)	UGT2B15	HSD3B1
Androgen and estrogen metabolism - Homo sapiens (human)	UGT2B15	HSD3B2
Androgen and estrogen metabolism - Homo sapiens (human)	UGT2B15	HSD17B1
Androgen and estrogen metabolism - Homo sapiens (human)	UGT2B15	HSD17B3
Androgen and estrogen metabolism - Homo sapiens (human)	UGT2B15	HSD17B2
Androgen and estrogen metabolism - Homo sapiens (human)	UGT2B15	ARSD
Androgen and estrogen metabolism - Homo sapiens (human)	UGT2B15	ARSE
Androgen and estrogen metabolism - Homo sapiens (human)	UGT2B15	HSD17B12
Androgen and estrogen metabolism - Homo sapiens (human)	UGT2B15	HEMK1
Androgen and estrogen metabolism - Homo sapiens (human)	UGT2B15	LCMT1
Androgen and estrogen metabolism - Homo sapiens (human)	UGT2B15	HSD17B7
Androgen and estrogen metabolism - Homo sapiens (human)	UGT2B15	METTL2B
Androgen and estrogen metabolism - Homo sapiens (human)	UGT2B15	TRMT11
Androgen and estrogen metabolism - Homo sapiens (human)	UGT2B15	SRD5A1
Androgen and estrogen metabolism - Homo sapiens (human)	UGT2B15	SRD5A2
Androgen and estrogen metabolism - Homo sapiens (human)	UGT2B15	AKR1D1
Androgen and estrogen metabolism - Homo sapiens (human)	UGT2B15	SULT1E1
Androgen and estrogen metabolism - Homo sapiens (human)	UGT2B15	HSD17B8
Androgen and estrogen metabolism - Homo sapiens (human)	UGT2B15	LCMT2
Androgen and estrogen metabolism - Homo sapiens (human)	UGT2B17	AKR1C4
Androgen and estrogen metabolism - Homo sapiens (human)	UGT2B17	WBSCR22
Androgen and estrogen metabolism - Homo sapiens (human)	UGT2B17	METTL6
Androgen and estrogen metabolism - Homo sapiens (human)	UGT2B17	CYP19A1
Androgen and estrogen metabolism - Homo sapiens (human)	UGT2B17	HSD3B1
Androgen and estrogen metabolism - Homo sapiens (human)	UGT2B17	HSD3B2
Androgen and estrogen metabolism - Homo sapiens (human)	UGT2B17	HSD17B1
Androgen and estrogen metabolism - Homo sapiens (human)	UGT2B17	HSD17B3
Androgen and estrogen metabolism - Homo sapiens (human)	UGT2B17	HSD17B2
Androgen and estrogen metabolism - Homo sapiens (human)	UGT2B17	ARSD
Androgen and estrogen metabolism - Homo sapiens (human)	UGT2B17	ARSE
Androgen and estrogen metabolism - Homo sapiens (human)	UGT2B17	HSD17B12
Androgen and estrogen metabolism - Homo sapiens (human)	UGT2B17	HEMK1
Androgen and estrogen metabolism - Homo sapiens (human)	UGT2B17	LCMT1
Androgen and estrogen metabolism - Homo sapiens (human)	UGT2B17	HSD17B7
Androgen and estrogen metabolism - Homo sapiens (human)	UGT2B17	METTL2B
Androgen and estrogen metabolism - Homo sapiens (human)	UGT2B17	TRMT11
Androgen and estrogen metabolism - Homo sapiens (human)	UGT2B17	SRD5A1
Androgen and estrogen metabolism - Homo sapiens (human)	UGT2B17	SRD5A2
Androgen and estrogen metabolism - Homo sapiens (human)	UGT2B17	AKR1D1
Androgen and estrogen metabolism - Homo sapiens (human)	UGT2B17	SULT1E1
Androgen and estrogen metabolism - Homo sapiens (human)	UGT2B17	HSD17B8
Androgen and estrogen metabolism - Homo sapiens (human)	UGT2B17	LCMT2
Androgen and estrogen metabolism - Homo sapiens (human)	HSD17B8	UGT2B11
Androgen and estrogen metabolism - Homo sapiens (human)	HSD17B8	UGT2A1
Androgen and estrogen metabolism - Homo sapiens (human)	HSD17B8	ARSD
Androgen and estrogen metabolism - Homo sapiens (human)	HSD17B8	ARSE
Androgen and estrogen metabolism - Homo sapiens (human)	HSD17B8	UGT2B28
Androgen and estrogen metabolism - Homo sapiens (human)	HSD17B8	UGT1A10
Androgen and estrogen metabolism - Homo sapiens (human)	HSD17B8	UGT1A8
Androgen and estrogen metabolism - Homo sapiens (human)	HSD17B8	UGT1A7
Androgen and estrogen metabolism - Homo sapiens (human)	HSD17B8	UGT1A6
Androgen and estrogen metabolism - Homo sapiens (human)	HSD17B8	UGT1A5
Androgen and estrogen metabolism - Homo sapiens (human)	HSD17B8	UGT1A9
Androgen and estrogen metabolism - Homo sapiens (human)	HSD17B8	UGT1A4
Androgen and estrogen metabolism - Homo sapiens (human)	HSD17B8	UGT1A1
Androgen and estrogen metabolism - Homo sapiens (human)	HSD17B8	UGT1A3
Androgen and estrogen metabolism - Homo sapiens (human)	HSD17B8	SULT1E1
Androgen and estrogen metabolism - Homo sapiens (human)	HSD17B8	UGT2B4
Androgen and estrogen metabolism - Homo sapiens (human)	HSD17B8	UGT2B7
Androgen and estrogen metabolism - Homo sapiens (human)	HSD17B8	UGT2B10
Androgen and estrogen metabolism - Homo sapiens (human)	HSD17B8	UGT2B15
Androgen and estrogen metabolism - Homo sapiens (human)	HSD17B8	UGT2B17
Androgen and estrogen metabolism - Homo sapiens (human)	HSD17B8	UGT2A3
Androgen and estrogen metabolism - Homo sapiens (human)	UGT2A3	AKR1C4
Androgen and estrogen metabolism - Homo sapiens (human)	UGT2A3	WBSCR22
Androgen and estrogen metabolism - Homo sapiens (human)	UGT2A3	METTL6
Androgen and estrogen metabolism - Homo sapiens (human)	UGT2A3	CYP19A1
Androgen and estrogen metabolism - Homo sapiens (human)	UGT2A3	HSD3B1
Androgen and estrogen metabolism - Homo sapiens (human)	UGT2A3	HSD3B2
Androgen and estrogen metabolism - Homo sapiens (human)	UGT2A3	HSD17B1
Androgen and estrogen metabolism - Homo sapiens (human)	UGT2A3	HSD17B3
Androgen and estrogen metabolism - Homo sapiens (human)	UGT2A3	HSD17B2
Androgen and estrogen metabolism - Homo sapiens (human)	UGT2A3	ARSD
Androgen and estrogen metabolism - Homo sapiens (human)	UGT2A3	ARSE
Androgen and estrogen metabolism - Homo sapiens (human)	UGT2A3	HSD17B12
Androgen and estrogen metabolism - Homo sapiens (human)	UGT2A3	HEMK1
Androgen and estrogen metabolism - Homo sapiens (human)	UGT2A3	LCMT1
Androgen and estrogen metabolism - Homo sapiens (human)	UGT2A3	HSD17B7
Androgen and estrogen metabolism - Homo sapiens (human)	UGT2A3	METTL2B
Androgen and estrogen metabolism - Homo sapiens (human)	UGT2A3	TRMT11
Androgen and estrogen metabolism - Homo sapiens (human)	UGT2A3	SRD5A1
Androgen and estrogen metabolism - Homo sapiens (human)	UGT2A3	SRD5A2
Androgen and estrogen metabolism - Homo sapiens (human)	UGT2A3	AKR1D1
Androgen and estrogen metabolism - Homo sapiens (human)	UGT2A3	SULT1E1
Androgen and estrogen metabolism - Homo sapiens (human)	UGT2A3	HSD17B8
Androgen and estrogen metabolism - Homo sapiens (human)	UGT2A3	LCMT2
Oxidative phosphorylation - Homo sapiens (human)	LOC100133737	PPA2
Oxidative phosphorylation - Homo sapiens (human)	LOC100133737	PPA1
[truncated: 57,468 more rows]
