# Supplementary material for: SPSNet: subpopulation-sensitive network-based analysis of heterogeneous gene expression data
Source: BMC Syst Biol. 2018 Mar 19;12(Suppl 2):28. doi: 10.1186/s12918-018-0538-1 (PMC5861489; doi:10.1186/s12918-018-0538-1)
Supplement: Supplementary file 2 — Rat pathways from KEGG [19]. (TXT 19558 kb) [file 12918_2018_538_MOESM2_ESM.txt]

pathway	gene1	gene2
Homologous recombination	ATM	BRCA1
Homologous recombination	BRCA1	BRIP1
Homologous recombination	BRIP1	RGD1562949
Homologous recombination	BRIP1	TOPBP1
Homologous recombination	BRCA1	BARD1
Homologous recombination	BRCA1	RGD1308872
Homologous recombination	BRCA1	SAE2
Homologous recombination	BRCA1	RBBP8
Homologous recombination	BRCA1	RBBP-8
Homologous recombination	BRCA1	RIM
Homologous recombination	BRCA1	CTIP
Homologous recombination	RAD50	MRE11
Homologous recombination	RAD50	MRE11A
Homologous recombination	RAD50	RGD1308872
Homologous recombination	RAD50	SAE2
Homologous recombination	RAD50	RBBP8
Homologous recombination	RAD50	RBBP-8
Homologous recombination	RAD50	RIM
Homologous recombination	RAD50	CTIP
Homologous recombination	BRCA1	PALB2
Homologous recombination	BRCA1	RGD1304759
Homologous recombination	PALB2	BRCA2
Homologous recombination	RGD1304759	BRCA2
Homologous recombination	BRCA2	SHFM1
Homologous recombination	BRCA2	DSS1
Homologous recombination	MERIT40	BRE
Homologous recombination	BABAM1	BRE
Homologous recombination	MERIT40	BRCC3
Homologous recombination	BABAM1	BRCC3
Homologous recombination	MERIT40	FAM175A
Homologous recombination	MERIT40	CCDC98
Homologous recombination	MERIT40	RGD1305287
Homologous recombination	BABAM1	FAM175A
Homologous recombination	BABAM1	CCDC98
Homologous recombination	BABAM1	RGD1305287
Homologous recombination	BRCA1	FAM175A
Homologous recombination	BRCA1	CCDC98
Homologous recombination	BRCA1	RGD1305287
Homologous recombination	SYCP3	BRCA2
Homologous recombination	RNASCP3	BRCA2
Homologous recombination	RGD1308872	MRE11
Homologous recombination	RGD1308872	MRE11A
Homologous recombination	SAE2	MRE11
Homologous recombination	SAE2	MRE11A
Homologous recombination	RBBP8	MRE11
Homologous recombination	RBBP8	MRE11A
Homologous recombination	RBBP-8	MRE11
Homologous recombination	RBBP-8	MRE11A
Homologous recombination	RIM	MRE11
Homologous recombination	RIM	MRE11A
Homologous recombination	CTIP	MRE11
Homologous recombination	CTIP	MRE11A
Arginine biosynthesis	GLUT	CPS
Arginine biosynthesis	GLUT	CPS1
Arginine biosynthesis	GLUT	CPS-1
Arginine biosynthesis	GLS	CPS
Arginine biosynthesis	GLS	CPS1
Arginine biosynthesis	GLS	CPS-1
Arginine biosynthesis	RATGLUT	CPS
Arginine biosynthesis	RATGLUT	CPS1
Arginine biosynthesis	RATGLUT	CPS-1
Arginine biosynthesis	GA	CPS
Arginine biosynthesis	GA	CPS1
Arginine biosynthesis	GA	CPS-1
Arginine biosynthesis	GLS2	CPS
Arginine biosynthesis	GLS2	CPS1
Arginine biosynthesis	GLS2	CPS-1
Arginine biosynthesis	GLUT	GDH1
Arginine biosynthesis	GLUT	AC2-281
Arginine biosynthesis	GLUT	MRG-2
Arginine biosynthesis	GLUT	GLUDEHA
Arginine biosynthesis	GLUT	GLUD
Arginine biosynthesis	GLUT	GLUD1
Arginine biosynthesis	GLS	GDH1
Arginine biosynthesis	GLS	AC2-281
Arginine biosynthesis	GLS	MRG-2
Arginine biosynthesis	GLS	GLUDEHA
Arginine biosynthesis	GLS	GLUD
Arginine biosynthesis	GLS	GLUD1
Arginine biosynthesis	RATGLUT	GDH1
Arginine biosynthesis	RATGLUT	AC2-281
Arginine biosynthesis	RATGLUT	MRG-2
Arginine biosynthesis	RATGLUT	GLUDEHA
Arginine biosynthesis	RATGLUT	GLUD
Arginine biosynthesis	RATGLUT	GLUD1
Arginine biosynthesis	GA	GDH1
Arginine biosynthesis	GA	AC2-281
Arginine biosynthesis	GA	MRG-2
Arginine biosynthesis	GA	GLUDEHA
Arginine biosynthesis	GA	GLUD
Arginine biosynthesis	GA	GLUD1
Arginine biosynthesis	GLS2	GDH1
Arginine biosynthesis	GLS2	AC2-281
Arginine biosynthesis	GLS2	MRG-2
Arginine biosynthesis	GLS2	GLUDEHA
Arginine biosynthesis	GLS2	GLUD
Arginine biosynthesis	GLS2	GLUD1
Arginine biosynthesis	GLNS	CPS
Arginine biosynthesis	GLNS	CPS1
Arginine biosynthesis	GLNS	CPS-1
Arginine biosynthesis	GLUL	CPS
Arginine biosynthesis	GLUL	CPS1
Arginine biosynthesis	GLUL	CPS-1
Arginine biosynthesis	GLNS	GDH1
Arginine biosynthesis	GLNS	AC2-281
Arginine biosynthesis	GLNS	MRG-2
Arginine biosynthesis	GLNS	GLUDEHA
Arginine biosynthesis	GLNS	GLUD
Arginine biosynthesis	GLNS	GLUD1
Arginine biosynthesis	GLUL	GDH1
Arginine biosynthesis	GLUL	AC2-281
Arginine biosynthesis	GLUL	MRG-2
Arginine biosynthesis	GLUL	GLUDEHA
Arginine biosynthesis	GLUL	GLUD
Arginine biosynthesis	GLUL	GLUD1
Arginine biosynthesis	CPS	GDH1
Arginine biosynthesis	CPS	AC2-281
Arginine biosynthesis	CPS	MRG-2
Arginine biosynthesis	CPS	GLUDEHA
Arginine biosynthesis	CPS	GLUD
Arginine biosynthesis	CPS	GLUD1
Arginine biosynthesis	CPS1	GDH1
Arginine biosynthesis	CPS1	AC2-281
Arginine biosynthesis	CPS1	MRG-2
Arginine biosynthesis	CPS1	GLUDEHA
Arginine biosynthesis	CPS1	GLUD
Arginine biosynthesis	CPS1	GLUD1
Arginine biosynthesis	CPS-1	GDH1
Arginine biosynthesis	CPS-1	AC2-281
Arginine biosynthesis	CPS-1	MRG-2
Arginine biosynthesis	CPS-1	GLUDEHA
Arginine biosynthesis	CPS-1	GLUD
Arginine biosynthesis	CPS-1	GLUD1
Arginine biosynthesis	GASPAT	RGD1565783
Arginine biosynthesis	GASPAT	NAGS
Arginine biosynthesis	ASPATA	RGD1565783
Arginine biosynthesis	ASPATA	NAGS
Arginine biosynthesis	ASPAT	RGD1565783
Arginine biosynthesis	ASPAT	NAGS
Arginine biosynthesis	ASAT	RGD1565783
Arginine biosynthesis	ASAT	NAGS
Arginine biosynthesis	CASPAT	RGD1565783
Arginine biosynthesis	CASPAT	NAGS
Arginine biosynthesis	GOT2	RGD1565783
Arginine biosynthesis	GOT2	NAGS
Arginine biosynthesis	MAAT	RGD1565783
Arginine biosynthesis	MAAT	NAGS
Arginine biosynthesis	GOT1	RGD1565783
Arginine biosynthesis	GOT1	NAGS
Arginine biosynthesis	CCAT	RGD1565783
Arginine biosynthesis	CCAT	NAGS
Arginine biosynthesis	GASPAT	GDH1
Arginine biosynthesis	GASPAT	AC2-281
Arginine biosynthesis	GASPAT	MRG-2
Arginine biosynthesis	GASPAT	GLUDEHA
Arginine biosynthesis	GASPAT	GLUD
Arginine biosynthesis	GASPAT	GLUD1
Arginine biosynthesis	ASPATA	GDH1
Arginine biosynthesis	ASPATA	AC2-281
Arginine biosynthesis	ASPATA	MRG-2
Arginine biosynthesis	ASPATA	GLUDEHA
Arginine biosynthesis	ASPATA	GLUD
Arginine biosynthesis	ASPATA	GLUD1
Arginine biosynthesis	ASPAT	GDH1
Arginine biosynthesis	ASPAT	AC2-281
Arginine biosynthesis	ASPAT	MRG-2
Arginine biosynthesis	ASPAT	GLUDEHA
Arginine biosynthesis	ASPAT	GLUD
Arginine biosynthesis	ASPAT	GLUD1
Arginine biosynthesis	ASAT	GDH1
Arginine biosynthesis	ASAT	AC2-281
Arginine biosynthesis	ASAT	MRG-2
Arginine biosynthesis	ASAT	GLUDEHA
Arginine biosynthesis	ASAT	GLUD
Arginine biosynthesis	ASAT	GLUD1
Arginine biosynthesis	CASPAT	GDH1
Arginine biosynthesis	CASPAT	AC2-281
Arginine biosynthesis	CASPAT	MRG-2
Arginine biosynthesis	CASPAT	GLUDEHA
Arginine biosynthesis	CASPAT	GLUD
Arginine biosynthesis	CASPAT	GLUD1
Arginine biosynthesis	GOT2	GDH1
Arginine biosynthesis	GOT2	AC2-281
Arginine biosynthesis	GOT2	MRG-2
Arginine biosynthesis	GOT2	GLUDEHA
Arginine biosynthesis	GOT2	GLUD
Arginine biosynthesis	GOT2	GLUD1
Arginine biosynthesis	MAAT	GDH1
Arginine biosynthesis	MAAT	AC2-281
Arginine biosynthesis	MAAT	MRG-2
Arginine biosynthesis	MAAT	GLUDEHA
Arginine biosynthesis	MAAT	GLUD
Arginine biosynthesis	MAAT	GLUD1
Arginine biosynthesis	GOT1	GDH1
Arginine biosynthesis	GOT1	AC2-281
Arginine biosynthesis	GOT1	MRG-2
Arginine biosynthesis	GOT1	GLUDEHA
Arginine biosynthesis	GOT1	GLUD
Arginine biosynthesis	GOT1	GLUD1
Arginine biosynthesis	CCAT	GDH1
Arginine biosynthesis	CCAT	AC2-281
Arginine biosynthesis	CCAT	MRG-2
Arginine biosynthesis	CCAT	GLUDEHA
Arginine biosynthesis	CCAT	GLUD
Arginine biosynthesis	CCAT	GLUD1
Arginine biosynthesis	ALAT	RGD1565783
Arginine biosynthesis	ALAT	NAGS
Arginine biosynthesis	GPT2	RGD1565783
Arginine biosynthesis	GPT2	NAGS
Arginine biosynthesis	GPT	RGD1565783
Arginine biosynthesis	GPT	NAGS
Arginine biosynthesis	GPT1	RGD1565783
Arginine biosynthesis	GPT1	NAGS
Arginine biosynthesis	CC2-5	RGD1565783
Arginine biosynthesis	CC2-5	NAGS
Arginine biosynthesis	ALT2	RGD1565783
Arginine biosynthesis	ALT2	NAGS
Arginine biosynthesis	ALAT	GDH1
Arginine biosynthesis	ALAT	AC2-281
Arginine biosynthesis	ALAT	MRG-2
Arginine biosynthesis	ALAT	GLUDEHA
Arginine biosynthesis	ALAT	GLUD
Arginine biosynthesis	ALAT	GLUD1
Arginine biosynthesis	GPT2	GDH1
Arginine biosynthesis	GPT2	AC2-281
Arginine biosynthesis	GPT2	MRG-2
Arginine biosynthesis	GPT2	GLUDEHA
Arginine biosynthesis	GPT2	GLUD
Arginine biosynthesis	GPT2	GLUD1
Arginine biosynthesis	GPT	GDH1
Arginine biosynthesis	GPT	AC2-281
Arginine biosynthesis	GPT	MRG-2
Arginine biosynthesis	GPT	GLUDEHA
Arginine biosynthesis	GPT	GLUD
Arginine biosynthesis	GPT	GLUD1
Arginine biosynthesis	GPT1	GDH1
Arginine biosynthesis	GPT1	AC2-281
Arginine biosynthesis	GPT1	MRG-2
Arginine biosynthesis	GPT1	GLUDEHA
Arginine biosynthesis	GPT1	GLUD
Arginine biosynthesis	GPT1	GLUD1
Arginine biosynthesis	CC2-5	GDH1
Arginine biosynthesis	CC2-5	AC2-281
Arginine biosynthesis	CC2-5	MRG-2
Arginine biosynthesis	CC2-5	GLUDEHA
Arginine biosynthesis	CC2-5	GLUD
Arginine biosynthesis	CC2-5	GLUD1
Arginine biosynthesis	ALT2	GDH1
Arginine biosynthesis	ALT2	AC2-281
Arginine biosynthesis	ALT2	MRG-2
Arginine biosynthesis	ALT2	GLUDEHA
Arginine biosynthesis	ALT2	GLUD
Arginine biosynthesis	ALT2	GLUD1
Arginine biosynthesis	RGD1565783	GDH1
Arginine biosynthesis	RGD1565783	AC2-281
Arginine biosynthesis	RGD1565783	MRG-2
Arginine biosynthesis	RGD1565783	GLUDEHA
Arginine biosynthesis	RGD1565783	GLUD
Arginine biosynthesis	RGD1565783	GLUD1
Arginine biosynthesis	NAGS	GDH1
Arginine biosynthesis	NAGS	AC2-281
Arginine biosynthesis	NAGS	MRG-2
Arginine biosynthesis	NAGS	GLUDEHA
Arginine biosynthesis	NAGS	GLUD
Arginine biosynthesis	NAGS	GLUD1
Arginine biosynthesis	ACY1B	ARG1
Arginine biosynthesis	ACY1B	ARG2
Arginine biosynthesis	ACY1A	ARG1
Arginine biosynthesis	ACY1A	ARG2
Arginine biosynthesis	ACY1	ARG1
Arginine biosynthesis	ACY1	ARG2
Arginine biosynthesis	ACY1B	OTC
Arginine biosynthesis	ACY1A	OTC
Arginine biosynthesis	ACY1	OTC
Arginine biosynthesis	ARG1	OTC
Arginine biosynthesis	ARG2	OTC
Arginine biosynthesis	ASL	NOS1
Arginine biosynthesis	ASL	BNOS
Arginine biosynthesis	ASL	NOS3
Arginine biosynthesis	ASL	NOS2A
Arginine biosynthesis	ASL	INOS
Arginine biosynthesis	ASL	ENOS
Arginine biosynthesis	ASL	NOS2
Arginine biosynthesis	ASS	ASL
Arginine biosynthesis	ASSA	ASL
Arginine biosynthesis	ASS1	ASL
Arginine biosynthesis	ASS	NOS1
Arginine biosynthesis	ASS	BNOS
Arginine biosynthesis	ASS	NOS3
Arginine biosynthesis	ASS	NOS2A
Arginine biosynthesis	ASS	INOS
Arginine biosynthesis	ASS	ENOS
Arginine biosynthesis	ASS	NOS2
Arginine biosynthesis	ASSA	NOS1
Arginine biosynthesis	ASSA	BNOS
Arginine biosynthesis	ASSA	NOS3
Arginine biosynthesis	ASSA	NOS2A
Arginine biosynthesis	ASSA	INOS
Arginine biosynthesis	ASSA	ENOS
Arginine biosynthesis	ASSA	NOS2
Arginine biosynthesis	ASS1	NOS1
Arginine biosynthesis	ASS1	BNOS
Arginine biosynthesis	ASS1	NOS3
Arginine biosynthesis	ASS1	NOS2A
Arginine biosynthesis	ASS1	INOS
Arginine biosynthesis	ASS1	ENOS
Arginine biosynthesis	ASS1	NOS2
Arginine biosynthesis	ASS	OTC
Arginine biosynthesis	ASSA	OTC
Arginine biosynthesis	ASS1	OTC
Arginine biosynthesis	NOS1	OTC
Arginine biosynthesis	BNOS	OTC
Arginine biosynthesis	NOS3	OTC
Arginine biosynthesis	NOS2A	OTC
Arginine biosynthesis	INOS	OTC
Arginine biosynthesis	ENOS	OTC
Arginine biosynthesis	NOS2	OTC
Arginine biosynthesis	CPS	OTC
Arginine biosynthesis	CPS1	OTC
Arginine biosynthesis	CPS-1	OTC
PI3K	SIS	IGFIRC
PI3K	SIS	PDGFR-1
PI3K	SIS	C-FMS
PI3K	SIS	LNGFR
PI3K	SIS	P75
PI3K	SIS	APDGFR
PI3K	SIS	PDGFACE
PI3K	SIS	JTK13
PI3K	SIS	IGF-1_RECEPTOR
PI3K	SIS	IGF1R
PI3K	SIS	MRFMS
PI3K	SIS	EPHA2
PI3K	SIS	P75NTR
PI3K	SIS	KIT
PI3K	SIS	MET
PI3K	SIS	INSR
PI3K	SIS	VEGFR3
PI3K	SIS	CSF-1R
PI3K	SIS	VEGFR-1
PI3K	SIS	FGFR4
PI3K	SIS	FGFR2
PI3K	SIS	FGFR3
PI3K	SIS	NGFR
PI3K	SIS	ERBB1
PI3K	SIS	FLT-1
PI3K	SIS	M-CSF-R
PI3K	SIS	CSF1R
PI3K	SIS	TIE2
PI3K	SIS	FLT4
PI3K	SIS	RNNGFRR
PI3K	SIS	FLT1
PI3K	SIS	CSF-1-R
PI3K	SIS	PDGFRB
PI3K	SIS	PDGFRA
PI3K	SIS	TEK
PI3K	SIS	TIE-2
PI3K	SIS	HGFR
PI3K	SIS	EGFR
PI3K	SIS	FGFR1
PI3K	SIS	TNFRSF16
PI3K	SIS	VEGFR-2
PI3K	SIS	IGFR1
PI3K	SIS	ERBB-1
PI3K	SIS	ERRP
PI3K	SIS	KDR
PI3K	PDGFA	IGFIRC
PI3K	PDGFA	PDGFR-1
PI3K	PDGFA	C-FMS
PI3K	PDGFA	LNGFR
PI3K	PDGFA	P75
PI3K	PDGFA	APDGFR
PI3K	PDGFA	PDGFACE
PI3K	PDGFA	JTK13
PI3K	PDGFA	IGF-1_RECEPTOR
PI3K	PDGFA	IGF1R
PI3K	PDGFA	MRFMS
PI3K	PDGFA	EPHA2
PI3K	PDGFA	P75NTR
PI3K	PDGFA	KIT
PI3K	PDGFA	MET
PI3K	PDGFA	INSR
PI3K	PDGFA	VEGFR3
PI3K	PDGFA	CSF-1R
PI3K	PDGFA	VEGFR-1
PI3K	PDGFA	FGFR4
PI3K	PDGFA	FGFR2
PI3K	PDGFA	FGFR3
PI3K	PDGFA	NGFR
PI3K	PDGFA	ERBB1
PI3K	PDGFA	FLT-1
PI3K	PDGFA	M-CSF-R
PI3K	PDGFA	CSF1R
PI3K	PDGFA	TIE2
PI3K	PDGFA	FLT4
PI3K	PDGFA	RNNGFRR
PI3K	PDGFA	FLT1
PI3K	PDGFA	CSF-1-R
PI3K	PDGFA	PDGFRB
PI3K	PDGFA	PDGFRA
PI3K	PDGFA	TEK
PI3K	PDGFA	TIE-2
PI3K	PDGFA	HGFR
PI3K	PDGFA	EGFR
PI3K	PDGFA	FGFR1
PI3K	PDGFA	TNFRSF16
PI3K	PDGFA	VEGFR-2
PI3K	PDGFA	IGFR1
PI3K	PDGFA	ERBB-1
PI3K	PDGFA	ERRP
PI3K	PDGFA	KDR
PI3K	PDGFB	IGFIRC
PI3K	PDGFB	PDGFR-1
PI3K	PDGFB	C-FMS
PI3K	PDGFB	LNGFR
PI3K	PDGFB	P75
PI3K	PDGFB	APDGFR
PI3K	PDGFB	PDGFACE
PI3K	PDGFB	JTK13
PI3K	PDGFB	IGF-1_RECEPTOR
PI3K	PDGFB	IGF1R
PI3K	PDGFB	MRFMS
PI3K	PDGFB	EPHA2
PI3K	PDGFB	P75NTR
PI3K	PDGFB	KIT
PI3K	PDGFB	MET
PI3K	PDGFB	INSR
PI3K	PDGFB	VEGFR3
PI3K	PDGFB	CSF-1R
PI3K	PDGFB	VEGFR-1
PI3K	PDGFB	FGFR4
PI3K	PDGFB	FGFR2
PI3K	PDGFB	FGFR3
PI3K	PDGFB	NGFR
PI3K	PDGFB	ERBB1
PI3K	PDGFB	FLT-1
PI3K	PDGFB	M-CSF-R
PI3K	PDGFB	CSF1R
PI3K	PDGFB	TIE2
PI3K	PDGFB	FLT4
PI3K	PDGFB	RNNGFRR
PI3K	PDGFB	FLT1
PI3K	PDGFB	CSF-1-R
PI3K	PDGFB	PDGFRB
PI3K	PDGFB	PDGFRA
PI3K	PDGFB	TEK
PI3K	PDGFB	TIE-2
PI3K	PDGFB	HGFR
PI3K	PDGFB	EGFR
PI3K	PDGFB	FGFR1
PI3K	PDGFB	TNFRSF16
PI3K	PDGFB	VEGFR-2
PI3K	PDGFB	IGFR1
PI3K	PDGFB	ERBB-1
PI3K	PDGFB	ERRP
PI3K	PDGFB	KDR
PI3K	IGF1	IGFIRC
PI3K	IGF1	PDGFR-1
PI3K	IGF1	C-FMS
PI3K	IGF1	LNGFR
PI3K	IGF1	P75
PI3K	IGF1	APDGFR
PI3K	IGF1	PDGFACE
PI3K	IGF1	JTK13
PI3K	IGF1	IGF-1_RECEPTOR
PI3K	IGF1	IGF1R
PI3K	IGF1	MRFMS
PI3K	IGF1	EPHA2
PI3K	IGF1	P75NTR
PI3K	IGF1	KIT
PI3K	IGF1	MET
PI3K	IGF1	INSR
PI3K	IGF1	VEGFR3
PI3K	IGF1	CSF-1R
PI3K	IGF1	VEGFR-1
PI3K	IGF1	FGFR4
PI3K	IGF1	FGFR2
PI3K	IGF1	FGFR3
PI3K	IGF1	NGFR
PI3K	IGF1	ERBB1
PI3K	IGF1	FLT-1
PI3K	IGF1	M-CSF-R
PI3K	IGF1	CSF1R
PI3K	IGF1	TIE2
PI3K	IGF1	FLT4
PI3K	IGF1	RNNGFRR
PI3K	IGF1	FLT1
PI3K	IGF1	CSF-1-R
PI3K	IGF1	PDGFRB
PI3K	IGF1	PDGFRA
PI3K	IGF1	TEK
PI3K	IGF1	TIE-2
PI3K	IGF1	HGFR
PI3K	IGF1	EGFR
PI3K	IGF1	FGFR1
PI3K	IGF1	TNFRSF16
PI3K	IGF1	VEGFR-2
PI3K	IGF1	IGFR1
PI3K	IGF1	ERBB-1
PI3K	IGF1	ERRP
PI3K	IGF1	KDR
PI3K	PDGFD	IGFIRC
PI3K	PDGFD	PDGFR-1
PI3K	PDGFD	C-FMS
PI3K	PDGFD	LNGFR
PI3K	PDGFD	P75
PI3K	PDGFD	APDGFR
PI3K	PDGFD	PDGFACE
PI3K	PDGFD	JTK13
PI3K	PDGFD	IGF-1_RECEPTOR
PI3K	PDGFD	IGF1R
PI3K	PDGFD	MRFMS
PI3K	PDGFD	EPHA2
PI3K	PDGFD	P75NTR
PI3K	PDGFD	KIT
PI3K	PDGFD	MET
PI3K	PDGFD	INSR
PI3K	PDGFD	VEGFR3
PI3K	PDGFD	CSF-1R
PI3K	PDGFD	VEGFR-1
PI3K	PDGFD	FGFR4
PI3K	PDGFD	FGFR2
PI3K	PDGFD	FGFR3
PI3K	PDGFD	NGFR
PI3K	PDGFD	ERBB1
PI3K	PDGFD	FLT-1
PI3K	PDGFD	M-CSF-R
PI3K	PDGFD	CSF1R
PI3K	PDGFD	TIE2
PI3K	PDGFD	FLT4
PI3K	PDGFD	RNNGFRR
PI3K	PDGFD	FLT1
PI3K	PDGFD	CSF-1-R
PI3K	PDGFD	PDGFRB
PI3K	PDGFD	PDGFRA
PI3K	PDGFD	TEK
PI3K	PDGFD	TIE-2
PI3K	PDGFD	HGFR
PI3K	PDGFD	EGFR
PI3K	PDGFD	FGFR1
PI3K	PDGFD	TNFRSF16
PI3K	PDGFD	VEGFR-2
PI3K	PDGFD	IGFR1
PI3K	PDGFD	ERBB-1
PI3K	PDGFD	ERRP
PI3K	PDGFD	KDR
PI3K	NGF	IGFIRC
PI3K	NGF	PDGFR-1
PI3K	NGF	C-FMS
PI3K	NGF	LNGFR
PI3K	NGF	P75
PI3K	NGF	APDGFR
PI3K	NGF	PDGFACE
PI3K	NGF	JTK13
PI3K	NGF	IGF-1_RECEPTOR
PI3K	NGF	IGF1R
PI3K	NGF	MRFMS
PI3K	NGF	EPHA2
PI3K	NGF	P75NTR
PI3K	NGF	KIT
PI3K	NGF	MET
PI3K	NGF	INSR
PI3K	NGF	VEGFR3
PI3K	NGF	CSF-1R
PI3K	NGF	VEGFR-1
PI3K	NGF	FGFR4
PI3K	NGF	FGFR2
PI3K	NGF	FGFR3
PI3K	NGF	NGFR
PI3K	NGF	ERBB1
PI3K	NGF	FLT-1
PI3K	NGF	M-CSF-R
PI3K	NGF	CSF1R
PI3K	NGF	TIE2
PI3K	NGF	FLT4
PI3K	NGF	RNNGFRR
PI3K	NGF	FLT1
PI3K	NGF	CSF-1-R
PI3K	NGF	PDGFRB
PI3K	NGF	PDGFRA
PI3K	NGF	TEK
PI3K	NGF	TIE-2
PI3K	NGF	HGFR
PI3K	NGF	EGFR
PI3K	NGF	FGFR1
PI3K	NGF	TNFRSF16
PI3K	NGF	VEGFR-2
PI3K	NGF	IGFR1
PI3K	NGF	ERBB-1
PI3K	NGF	ERRP
PI3K	NGF	KDR
PI3K	VEGFD	IGFIRC
PI3K	VEGFD	PDGFR-1
PI3K	VEGFD	C-FMS
PI3K	VEGFD	LNGFR
PI3K	VEGFD	P75
PI3K	VEGFD	APDGFR
PI3K	VEGFD	PDGFACE
PI3K	VEGFD	JTK13
PI3K	VEGFD	IGF-1_RECEPTOR
PI3K	VEGFD	IGF1R
PI3K	VEGFD	MRFMS
PI3K	VEGFD	EPHA2
PI3K	VEGFD	P75NTR
PI3K	VEGFD	KIT
PI3K	VEGFD	MET
PI3K	VEGFD	INSR
PI3K	VEGFD	VEGFR3
PI3K	VEGFD	CSF-1R
PI3K	VEGFD	VEGFR-1
PI3K	VEGFD	FGFR4
PI3K	VEGFD	FGFR2
PI3K	VEGFD	FGFR3
PI3K	VEGFD	NGFR
PI3K	VEGFD	ERBB1
PI3K	VEGFD	FLT-1
PI3K	VEGFD	M-CSF-R
PI3K	VEGFD	CSF1R
PI3K	VEGFD	TIE2
PI3K	VEGFD	FLT4
PI3K	VEGFD	RNNGFRR
PI3K	VEGFD	FLT1
PI3K	VEGFD	CSF-1-R
PI3K	VEGFD	PDGFRB
PI3K	VEGFD	PDGFRA
PI3K	VEGFD	TEK
PI3K	VEGFD	TIE-2
PI3K	VEGFD	HGFR
PI3K	VEGFD	EGFR
PI3K	VEGFD	FGFR1
PI3K	VEGFD	TNFRSF16
PI3K	VEGFD	VEGFR-2
PI3K	VEGFD	IGFR1
PI3K	VEGFD	ERBB-1
PI3K	VEGFD	ERRP
PI3K	VEGFD	KDR
PI3K	PDGFC	IGFIRC
PI3K	PDGFC	PDGFR-1
PI3K	PDGFC	C-FMS
PI3K	PDGFC	LNGFR
PI3K	PDGFC	P75
PI3K	PDGFC	APDGFR
PI3K	PDGFC	PDGFACE
PI3K	PDGFC	JTK13
PI3K	PDGFC	IGF-1_RECEPTOR
PI3K	PDGFC	IGF1R
PI3K	PDGFC	MRFMS
PI3K	PDGFC	EPHA2
PI3K	PDGFC	P75NTR
PI3K	PDGFC	KIT
PI3K	PDGFC	MET
PI3K	PDGFC	INSR
PI3K	PDGFC	VEGFR3
PI3K	PDGFC	CSF-1R
PI3K	PDGFC	VEGFR-1
PI3K	PDGFC	FGFR4
PI3K	PDGFC	FGFR2
PI3K	PDGFC	FGFR3
PI3K	PDGFC	NGFR
PI3K	PDGFC	ERBB1
PI3K	PDGFC	FLT-1
PI3K	PDGFC	M-CSF-R
PI3K	PDGFC	CSF1R
PI3K	PDGFC	TIE2
PI3K	PDGFC	FLT4
PI3K	PDGFC	RNNGFRR
PI3K	PDGFC	FLT1
PI3K	PDGFC	CSF-1-R
PI3K	PDGFC	PDGFRB
PI3K	PDGFC	PDGFRA
PI3K	PDGFC	TEK
PI3K	PDGFC	TIE-2
PI3K	PDGFC	HGFR
PI3K	PDGFC	EGFR
PI3K	PDGFC	FGFR1
PI3K	PDGFC	TNFRSF16
PI3K	PDGFC	VEGFR-2
PI3K	PDGFC	IGFR1
PI3K	PDGFC	ERBB-1
PI3K	PDGFC	ERRP
PI3K	PDGFC	KDR
PI3K	VEGFA	IGFIRC
PI3K	VEGFA	PDGFR-1
PI3K	VEGFA	C-FMS
PI3K	VEGFA	LNGFR
PI3K	VEGFA	P75
PI3K	VEGFA	APDGFR
PI3K	VEGFA	PDGFACE
PI3K	VEGFA	JTK13
PI3K	VEGFA	IGF-1_RECEPTOR
PI3K	VEGFA	IGF1R
PI3K	VEGFA	MRFMS
PI3K	VEGFA	EPHA2
PI3K	VEGFA	P75NTR
PI3K	VEGFA	KIT
PI3K	VEGFA	MET
PI3K	VEGFA	INSR
PI3K	VEGFA	VEGFR3
PI3K	VEGFA	CSF-1R
PI3K	VEGFA	VEGFR-1
PI3K	VEGFA	FGFR4
PI3K	VEGFA	FGFR2
PI3K	VEGFA	FGFR3
PI3K	VEGFA	NGFR
PI3K	VEGFA	ERBB1
PI3K	VEGFA	FLT-1
PI3K	VEGFA	M-CSF-R
PI3K	VEGFA	CSF1R
PI3K	VEGFA	TIE2
PI3K	VEGFA	FLT4
PI3K	VEGFA	RNNGFRR
PI3K	VEGFA	FLT1
PI3K	VEGFA	CSF-1-R
PI3K	VEGFA	PDGFRB
PI3K	VEGFA	PDGFRA
PI3K	VEGFA	TEK
PI3K	VEGFA	TIE-2
PI3K	VEGFA	HGFR
PI3K	VEGFA	EGFR
PI3K	VEGFA	FGFR1
PI3K	VEGFA	TNFRSF16
PI3K	VEGFA	VEGFR-2
PI3K	VEGFA	IGFR1
PI3K	VEGFA	ERBB-1
PI3K	VEGFA	ERRP
PI3K	VEGFA	KDR
PI3K	RSCDGF-B	IGFIRC
PI3K	RSCDGF-B	PDGFR-1
PI3K	RSCDGF-B	C-FMS
PI3K	RSCDGF-B	LNGFR
PI3K	RSCDGF-B	P75
PI3K	RSCDGF-B	APDGFR
PI3K	RSCDGF-B	PDGFACE
PI3K	RSCDGF-B	JTK13
PI3K	RSCDGF-B	IGF-1_RECEPTOR
PI3K	RSCDGF-B	IGF1R
PI3K	RSCDGF-B	MRFMS
PI3K	RSCDGF-B	EPHA2
PI3K	RSCDGF-B	P75NTR
PI3K	RSCDGF-B	KIT
PI3K	RSCDGF-B	MET
PI3K	RSCDGF-B	INSR
PI3K	RSCDGF-B	VEGFR3
PI3K	RSCDGF-B	CSF-1R
PI3K	RSCDGF-B	VEGFR-1
PI3K	RSCDGF-B	FGFR4
PI3K	RSCDGF-B	FGFR2
PI3K	RSCDGF-B	FGFR3
PI3K	RSCDGF-B	NGFR
PI3K	RSCDGF-B	ERBB1
PI3K	RSCDGF-B	FLT-1
PI3K	RSCDGF-B	M-CSF-R
PI3K	RSCDGF-B	CSF1R
PI3K	RSCDGF-B	TIE2
PI3K	RSCDGF-B	FLT4
PI3K	RSCDGF-B	RNNGFRR
PI3K	RSCDGF-B	FLT1
PI3K	RSCDGF-B	CSF-1-R
PI3K	RSCDGF-B	PDGFRB
PI3K	RSCDGF-B	PDGFRA
PI3K	RSCDGF-B	TEK
PI3K	RSCDGF-B	TIE-2
PI3K	RSCDGF-B	HGFR
PI3K	RSCDGF-B	EGFR
PI3K	RSCDGF-B	FGFR1
PI3K	RSCDGF-B	TNFRSF16
PI3K	RSCDGF-B	VEGFR-2
PI3K	RSCDGF-B	IGFR1
PI3K	RSCDGF-B	ERBB-1
PI3K	RSCDGF-B	ERRP
PI3K	RSCDGF-B	KDR
PI3K	VEGFB	IGFIRC
PI3K	VEGFB	PDGFR-1
PI3K	VEGFB	C-FMS
PI3K	VEGFB	LNGFR
PI3K	VEGFB	P75
PI3K	VEGFB	APDGFR
PI3K	VEGFB	PDGFACE
PI3K	VEGFB	JTK13
PI3K	VEGFB	IGF-1_RECEPTOR
PI3K	VEGFB	IGF1R
PI3K	VEGFB	MRFMS
PI3K	VEGFB	EPHA2
PI3K	VEGFB	P75NTR
PI3K	VEGFB	KIT
PI3K	VEGFB	MET
PI3K	VEGFB	INSR
PI3K	VEGFB	VEGFR3
PI3K	VEGFB	CSF-1R
PI3K	VEGFB	VEGFR-1
PI3K	VEGFB	FGFR4
PI3K	VEGFB	FGFR2
PI3K	VEGFB	FGFR3
PI3K	VEGFB	NGFR
PI3K	VEGFB	ERBB1
PI3K	VEGFB	FLT-1
PI3K	VEGFB	M-CSF-R
PI3K	VEGFB	CSF1R
PI3K	VEGFB	TIE2
PI3K	VEGFB	FLT4
PI3K	VEGFB	RNNGFRR
PI3K	VEGFB	FLT1
PI3K	VEGFB	CSF-1-R
PI3K	VEGFB	PDGFRB
PI3K	VEGFB	PDGFRA
PI3K	VEGFB	TEK
PI3K	VEGFB	TIE-2
PI3K	VEGFB	HGFR
PI3K	VEGFB	EGFR
PI3K	VEGFB	FGFR1
PI3K	VEGFB	TNFRSF16
PI3K	VEGFB	VEGFR-2
PI3K	VEGFB	IGFR1
PI3K	VEGFB	ERBB-1
PI3K	VEGFB	ERRP
PI3K	VEGFB	KDR
PI3K	KITLG	IGFIRC
PI3K	KITLG	PDGFR-1
PI3K	KITLG	C-FMS
PI3K	KITLG	LNGFR
PI3K	KITLG	P75
PI3K	KITLG	APDGFR
PI3K	KITLG	PDGFACE
PI3K	KITLG	JTK13
PI3K	KITLG	IGF-1_RECEPTOR
PI3K	KITLG	IGF1R
PI3K	KITLG	MRFMS
PI3K	KITLG	EPHA2
PI3K	KITLG	P75NTR
PI3K	KITLG	KIT
PI3K	KITLG	MET
PI3K	KITLG	INSR
PI3K	KITLG	VEGFR3
PI3K	KITLG	CSF-1R
PI3K	KITLG	VEGFR-1
PI3K	KITLG	FGFR4
PI3K	KITLG	FGFR2
PI3K	KITLG	FGFR3
PI3K	KITLG	NGFR
PI3K	KITLG	ERBB1
PI3K	KITLG	FLT-1
PI3K	KITLG	M-CSF-R
PI3K	KITLG	CSF1R
PI3K	KITLG	TIE2
PI3K	KITLG	FLT4
PI3K	KITLG	RNNGFRR
PI3K	KITLG	FLT1
PI3K	KITLG	CSF-1-R
PI3K	KITLG	PDGFRB
PI3K	KITLG	PDGFRA
PI3K	KITLG	TEK
PI3K	KITLG	TIE-2
PI3K	KITLG	HGFR
PI3K	KITLG	EGFR
PI3K	KITLG	FGFR1
PI3K	KITLG	TNFRSF16
PI3K	KITLG	VEGFR-2
PI3K	KITLG	IGFR1
PI3K	KITLG	ERBB-1
PI3K	KITLG	ERRP
PI3K	KITLG	KDR
PI3K	HPTA	IGFIRC
PI3K	HPTA	PDGFR-1
PI3K	HPTA	C-FMS
PI3K	HPTA	LNGFR
PI3K	HPTA	P75
PI3K	HPTA	APDGFR
PI3K	HPTA	PDGFACE
PI3K	HPTA	JTK13
PI3K	HPTA	IGF-1_RECEPTOR
PI3K	HPTA	IGF1R
PI3K	HPTA	MRFMS
PI3K	HPTA	EPHA2
PI3K	HPTA	P75NTR
PI3K	HPTA	KIT
PI3K	HPTA	MET
PI3K	HPTA	INSR
PI3K	HPTA	VEGFR3
PI3K	HPTA	CSF-1R
PI3K	HPTA	VEGFR-1
PI3K	HPTA	FGFR4
PI3K	HPTA	FGFR2
PI3K	HPTA	FGFR3
PI3K	HPTA	NGFR
PI3K	HPTA	ERBB1
PI3K	HPTA	FLT-1
PI3K	HPTA	M-CSF-R
PI3K	HPTA	CSF1R
PI3K	HPTA	TIE2
PI3K	HPTA	FLT4
PI3K	HPTA	RNNGFRR
PI3K	HPTA	FLT1
PI3K	HPTA	CSF-1-R
PI3K	HPTA	PDGFRB
PI3K	HPTA	PDGFRA
PI3K	HPTA	TEK
PI3K	HPTA	TIE-2
PI3K	HPTA	HGFR
PI3K	HPTA	EGFR
PI3K	HPTA	FGFR1
PI3K	HPTA	TNFRSF16
PI3K	HPTA	VEGFR-2
PI3K	HPTA	IGFR1
PI3K	HPTA	ERBB-1
PI3K	HPTA	ERRP
PI3K	HPTA	KDR
PI3K	NGFB	IGFIRC
PI3K	NGFB	PDGFR-1
PI3K	NGFB	C-FMS
PI3K	NGFB	LNGFR
PI3K	NGFB	P75
PI3K	NGFB	APDGFR
PI3K	NGFB	PDGFACE
PI3K	NGFB	JTK13
PI3K	NGFB	IGF-1_RECEPTOR
PI3K	NGFB	IGF1R
PI3K	NGFB	MRFMS
PI3K	NGFB	EPHA2
PI3K	NGFB	P75NTR
PI3K	NGFB	KIT
PI3K	NGFB	MET
PI3K	NGFB	INSR
PI3K	NGFB	VEGFR3
PI3K	NGFB	CSF-1R
PI3K	NGFB	VEGFR-1
PI3K	NGFB	FGFR4
PI3K	NGFB	FGFR2
PI3K	NGFB	FGFR3
PI3K	NGFB	NGFR
PI3K	NGFB	ERBB1
PI3K	NGFB	FLT-1
PI3K	NGFB	M-CSF-R
PI3K	NGFB	CSF1R
PI3K	NGFB	TIE2
PI3K	NGFB	FLT4
PI3K	NGFB	RNNGFRR
PI3K	NGFB	FLT1
PI3K	NGFB	CSF-1-R
PI3K	NGFB	PDGFRB
PI3K	NGFB	PDGFRA
PI3K	NGFB	TEK
PI3K	NGFB	TIE-2
PI3K	NGFB	HGFR
PI3K	NGFB	EGFR
PI3K	NGFB	FGFR1
PI3K	NGFB	TNFRSF16
PI3K	NGFB	VEGFR-2
PI3K	NGFB	IGFR1
PI3K	NGFB	ERBB-1
PI3K	NGFB	ERRP
PI3K	NGFB	KDR
PI3K	FGF3	IGFIRC
PI3K	FGF3	PDGFR-1
PI3K	FGF3	C-FMS
PI3K	FGF3	LNGFR
PI3K	FGF3	P75
PI3K	FGF3	APDGFR
PI3K	FGF3	PDGFACE
PI3K	FGF3	JTK13
PI3K	FGF3	IGF-1_RECEPTOR
PI3K	FGF3	IGF1R
PI3K	FGF3	MRFMS
PI3K	FGF3	EPHA2
PI3K	FGF3	P75NTR
PI3K	FGF3	KIT
PI3K	FGF3	MET
PI3K	FGF3	INSR
PI3K	FGF3	VEGFR3
PI3K	FGF3	CSF-1R
PI3K	FGF3	VEGFR-1
PI3K	FGF3	FGFR4
PI3K	FGF3	FGFR2
PI3K	FGF3	FGFR3
PI3K	FGF3	NGFR
PI3K	FGF3	ERBB1
PI3K	FGF3	FLT-1
PI3K	FGF3	M-CSF-R
PI3K	FGF3	CSF1R
PI3K	FGF3	TIE2
PI3K	FGF3	FLT4
PI3K	FGF3	RNNGFRR
PI3K	FGF3	FLT1
PI3K	FGF3	CSF-1-R
PI3K	FGF3	PDGFRB
PI3K	FGF3	PDGFRA
PI3K	FGF3	TEK
PI3K	FGF3	TIE-2
PI3K	FGF3	HGFR
PI3K	FGF3	EGFR
PI3K	FGF3	FGFR1
PI3K	FGF3	TNFRSF16
PI3K	FGF3	VEGFR-2
PI3K	FGF3	IGFR1
PI3K	FGF3	ERBB-1
PI3K	FGF3	ERRP
PI3K	FGF3	KDR
PI3K	VEGF-A	IGFIRC
PI3K	VEGF-A	PDGFR-1
PI3K	VEGF-A	C-FMS
PI3K	VEGF-A	LNGFR
PI3K	VEGF-A	P75
PI3K	VEGF-A	APDGFR
PI3K	VEGF-A	PDGFACE
PI3K	VEGF-A	JTK13
PI3K	VEGF-A	IGF-1_RECEPTOR
PI3K	VEGF-A	IGF1R
PI3K	VEGF-A	MRFMS
PI3K	VEGF-A	EPHA2
PI3K	VEGF-A	P75NTR
PI3K	VEGF-A	KIT
PI3K	VEGF-A	MET
PI3K	VEGF-A	INSR
PI3K	VEGF-A	VEGFR3
PI3K	VEGF-A	CSF-1R
PI3K	VEGF-A	VEGFR-1
PI3K	VEGF-A	FGFR4
PI3K	VEGF-A	FGFR2
PI3K	VEGF-A	FGFR3
PI3K	VEGF-A	NGFR
PI3K	VEGF-A	ERBB1
PI3K	VEGF-A	FLT-1
PI3K	VEGF-A	M-CSF-R
PI3K	VEGF-A	CSF1R
PI3K	VEGF-A	TIE2
PI3K	VEGF-A	FLT4
PI3K	VEGF-A	RNNGFRR
PI3K	VEGF-A	FLT1
PI3K	VEGF-A	CSF-1-R
PI3K	VEGF-A	PDGFRB
PI3K	VEGF-A	PDGFRA
PI3K	VEGF-A	TEK
PI3K	VEGF-A	TIE-2
PI3K	VEGF-A	HGFR
PI3K	VEGF-A	EGFR
PI3K	VEGF-A	FGFR1
PI3K	VEGF-A	TNFRSF16
PI3K	VEGF-A	VEGFR-2
PI3K	VEGF-A	IGFR1
PI3K	VEGF-A	ERBB-1
PI3K	VEGF-A	ERRP
PI3K	VEGF-A	KDR
PI3K	VPF	IGFIRC
PI3K	VPF	PDGFR-1
PI3K	VPF	C-FMS
PI3K	VPF	LNGFR
PI3K	VPF	P75
PI3K	VPF	APDGFR
PI3K	VPF	PDGFACE
PI3K	VPF	JTK13
PI3K	VPF	IGF-1_RECEPTOR
PI3K	VPF	IGF1R
PI3K	VPF	MRFMS
PI3K	VPF	EPHA2
PI3K	VPF	P75NTR
PI3K	VPF	KIT
PI3K	VPF	MET
PI3K	VPF	INSR
PI3K	VPF	VEGFR3
PI3K	VPF	CSF-1R
PI3K	VPF	VEGFR-1
PI3K	VPF	FGFR4
PI3K	VPF	FGFR2
PI3K	VPF	FGFR3
PI3K	VPF	NGFR
PI3K	VPF	ERBB1
PI3K	VPF	FLT-1
PI3K	VPF	M-CSF-R
PI3K	VPF	CSF1R
PI3K	VPF	TIE2
PI3K	VPF	FLT4
PI3K	VPF	RNNGFRR
PI3K	VPF	FLT1
PI3K	VPF	CSF-1-R
PI3K	VPF	PDGFRB
PI3K	VPF	PDGFRA
PI3K	VPF	TEK
PI3K	VPF	TIE-2
PI3K	VPF	HGFR
PI3K	VPF	EGFR
PI3K	VPF	FGFR1
PI3K	VPF	TNFRSF16
PI3K	VPF	VEGFR-2
PI3K	VPF	IGFR1
PI3K	VPF	ERBB-1
PI3K	VPF	ERRP
PI3K	VPF	KDR
PI3K	VEGF-D	IGFIRC
PI3K	VEGF-D	PDGFR-1
PI3K	VEGF-D	C-FMS
PI3K	VEGF-D	LNGFR
PI3K	VEGF-D	P75
PI3K	VEGF-D	APDGFR
PI3K	VEGF-D	PDGFACE
PI3K	VEGF-D	JTK13
PI3K	VEGF-D	IGF-1_RECEPTOR
PI3K	VEGF-D	IGF1R
PI3K	VEGF-D	MRFMS
PI3K	VEGF-D	EPHA2
PI3K	VEGF-D	P75NTR
PI3K	VEGF-D	KIT
PI3K	VEGF-D	MET
PI3K	VEGF-D	INSR
PI3K	VEGF-D	VEGFR3
PI3K	VEGF-D	CSF-1R
PI3K	VEGF-D	VEGFR-1
PI3K	VEGF-D	FGFR4
PI3K	VEGF-D	FGFR2
PI3K	VEGF-D	FGFR3
PI3K	VEGF-D	NGFR
PI3K	VEGF-D	ERBB1
PI3K	VEGF-D	FLT-1
PI3K	VEGF-D	M-CSF-R
PI3K	VEGF-D	CSF1R
PI3K	VEGF-D	TIE2
PI3K	VEGF-D	FLT4
PI3K	VEGF-D	RNNGFRR
PI3K	VEGF-D	FLT1
PI3K	VEGF-D	CSF-1-R
PI3K	VEGF-D	PDGFRB
PI3K	VEGF-D	PDGFRA
PI3K	VEGF-D	TEK
PI3K	VEGF-D	TIE-2
PI3K	VEGF-D	HGFR
PI3K	VEGF-D	EGFR
PI3K	VEGF-D	FGFR1
PI3K	VEGF-D	TNFRSF16
PI3K	VEGF-D	VEGFR-2
PI3K	VEGF-D	IGFR1
PI3K	VEGF-D	ERBB-1
PI3K	VEGF-D	ERRP
PI3K	VEGF-D	KDR
PI3K	KGF	IGFIRC
PI3K	KGF	PDGFR-1
PI3K	KGF	C-FMS
PI3K	KGF	LNGFR
PI3K	KGF	P75
PI3K	KGF	APDGFR
PI3K	KGF	PDGFACE
PI3K	KGF	JTK13
PI3K	KGF	IGF-1_RECEPTOR
PI3K	KGF	IGF1R
PI3K	KGF	MRFMS
PI3K	KGF	EPHA2
PI3K	KGF	P75NTR
PI3K	KGF	KIT
PI3K	KGF	MET
PI3K	KGF	INSR
PI3K	KGF	VEGFR3
PI3K	KGF	CSF-1R
PI3K	KGF	VEGFR-1
PI3K	KGF	FGFR4
PI3K	KGF	FGFR2
PI3K	KGF	FGFR3
PI3K	KGF	NGFR
PI3K	KGF	ERBB1
PI3K	KGF	FLT-1
PI3K	KGF	M-CSF-R
PI3K	KGF	CSF1R
PI3K	KGF	TIE2
PI3K	KGF	FLT4
PI3K	KGF	RNNGFRR
PI3K	KGF	FLT1
PI3K	KGF	CSF-1-R
PI3K	KGF	PDGFRB
PI3K	KGF	PDGFRA
PI3K	KGF	TEK
PI3K	KGF	TIE-2
PI3K	KGF	HGFR
PI3K	KGF	EGFR
PI3K	KGF	FGFR1
PI3K	KGF	TNFRSF16
PI3K	KGF	VEGFR-2
PI3K	KGF	IGFR1
PI3K	KGF	ERBB-1
PI3K	KGF	ERRP
PI3K	KGF	KDR
PI3K	EFNA5	IGFIRC
PI3K	EFNA5	PDGFR-1
PI3K	EFNA5	C-FMS
PI3K	EFNA5	LNGFR
PI3K	EFNA5	P75
PI3K	EFNA5	APDGFR
PI3K	EFNA5	PDGFACE
PI3K	EFNA5	JTK13
PI3K	EFNA5	IGF-1_RECEPTOR
PI3K	EFNA5	IGF1R
PI3K	EFNA5	MRFMS
PI3K	EFNA5	EPHA2
PI3K	EFNA5	P75NTR
PI3K	EFNA5	KIT
PI3K	EFNA5	MET
PI3K	EFNA5	INSR
PI3K	EFNA5	VEGFR3
PI3K	EFNA5	CSF-1R
PI3K	EFNA5	VEGFR-1
PI3K	EFNA5	FGFR4
PI3K	EFNA5	FGFR2
PI3K	EFNA5	FGFR3
PI3K	EFNA5	NGFR
PI3K	EFNA5	ERBB1
PI3K	EFNA5	FLT-1
PI3K	EFNA5	M-CSF-R
PI3K	EFNA5	CSF1R
PI3K	EFNA5	TIE2
PI3K	EFNA5	FLT4
PI3K	EFNA5	RNNGFRR
PI3K	EFNA5	FLT1
PI3K	EFNA5	CSF-1-R
PI3K	EFNA5	PDGFRB
PI3K	EFNA5	PDGFRA
PI3K	EFNA5	TEK
PI3K	EFNA5	TIE-2
PI3K	EFNA5	HGFR
PI3K	EFNA5	EGFR
PI3K	EFNA5	FGFR1
PI3K	EFNA5	TNFRSF16
PI3K	EFNA5	VEGFR-2
PI3K	EFNA5	IGFR1
PI3K	EFNA5	ERBB-1
PI3K	EFNA5	ERRP
PI3K	EFNA5	KDR
PI3K	INT2	IGFIRC
PI3K	INT2	PDGFR-1
PI3K	INT2	C-FMS
PI3K	INT2	LNGFR
PI3K	INT2	P75
PI3K	INT2	APDGFR
PI3K	INT2	PDGFACE
PI3K	INT2	JTK13
PI3K	INT2	IGF-1_RECEPTOR
PI3K	INT2	IGF1R
PI3K	INT2	MRFMS
PI3K	INT2	EPHA2
PI3K	INT2	P75NTR
PI3K	INT2	KIT
PI3K	INT2	MET
PI3K	INT2	INSR
PI3K	INT2	VEGFR3
PI3K	INT2	CSF-1R
PI3K	INT2	VEGFR-1
PI3K	INT2	FGFR4
PI3K	INT2	FGFR2
PI3K	INT2	FGFR3
PI3K	INT2	NGFR
PI3K	INT2	ERBB1
PI3K	INT2	FLT-1
PI3K	INT2	M-CSF-R
PI3K	INT2	CSF1R
PI3K	INT2	TIE2
PI3K	INT2	FLT4
PI3K	INT2	RNNGFRR
PI3K	INT2	FLT1
PI3K	INT2	CSF-1-R
PI3K	INT2	PDGFRB
PI3K	INT2	PDGFRA
PI3K	INT2	TEK
PI3K	INT2	TIE-2
PI3K	INT2	HGFR
PI3K	INT2	EGFR
PI3K	INT2	FGFR1
PI3K	INT2	TNFRSF16
PI3K	INT2	VEGFR-2
PI3K	INT2	IGFR1
PI3K	INT2	ERBB-1
PI3K	INT2	ERRP
PI3K	INT2	KDR
PI3K	VEGF164	IGFIRC
PI3K	VEGF164	PDGFR-1
PI3K	VEGF164	C-FMS
PI3K	VEGF164	LNGFR
PI3K	VEGF164	P75
PI3K	VEGF164	APDGFR
PI3K	VEGF164	PDGFACE
PI3K	VEGF164	JTK13
PI3K	VEGF164	IGF-1_RECEPTOR
PI3K	VEGF164	IGF1R
PI3K	VEGF164	MRFMS
PI3K	VEGF164	EPHA2
PI3K	VEGF164	P75NTR
PI3K	VEGF164	KIT
PI3K	VEGF164	MET
PI3K	VEGF164	INSR
PI3K	VEGF164	VEGFR3
PI3K	VEGF164	CSF-1R
PI3K	VEGF164	VEGFR-1
PI3K	VEGF164	FGFR4
PI3K	VEGF164	FGFR2
PI3K	VEGF164	FGFR3
PI3K	VEGF164	NGFR
PI3K	VEGF164	ERBB1
PI3K	VEGF164	FLT-1
PI3K	VEGF164	M-CSF-R
PI3K	VEGF164	CSF1R
PI3K	VEGF164	TIE2
PI3K	VEGF164	FLT4
PI3K	VEGF164	RNNGFRR
PI3K	VEGF164	FLT1
PI3K	VEGF164	CSF-1-R
PI3K	VEGF164	PDGFRB
PI3K	VEGF164	PDGFRA
PI3K	VEGF164	TEK
PI3K	VEGF164	TIE-2
PI3K	VEGF164	HGFR
PI3K	VEGF164	EGFR
PI3K	VEGF164	FGFR1
PI3K	VEGF164	TNFRSF16
PI3K	VEGF164	VEGFR-2
PI3K	VEGF164	IGFR1
PI3K	VEGF164	ERBB-1
PI3K	VEGF164	ERRP
PI3K	VEGF164	KDR
PI3K	ANG-2	IGFIRC
PI3K	ANG-2	PDGFR-1
PI3K	ANG-2	C-FMS
PI3K	ANG-2	LNGFR
PI3K	ANG-2	P75
PI3K	ANG-2	APDGFR
PI3K	ANG-2	PDGFACE
PI3K	ANG-2	JTK13
PI3K	ANG-2	IGF-1_RECEPTOR
PI3K	ANG-2	IGF1R
PI3K	ANG-2	MRFMS
PI3K	ANG-2	EPHA2
PI3K	ANG-2	P75NTR
PI3K	ANG-2	KIT
PI3K	ANG-2	MET
PI3K	ANG-2	INSR
PI3K	ANG-2	VEGFR3
PI3K	ANG-2	CSF-1R
PI3K	ANG-2	VEGFR-1
PI3K	ANG-2	FGFR4
PI3K	ANG-2	FGFR2
PI3K	ANG-2	FGFR3
PI3K	ANG-2	NGFR
PI3K	ANG-2	ERBB1
PI3K	ANG-2	FLT-1
PI3K	ANG-2	M-CSF-R
PI3K	ANG-2	CSF1R
PI3K	ANG-2	TIE2
PI3K	ANG-2	FLT4
PI3K	ANG-2	RNNGFRR
PI3K	ANG-2	FLT1
PI3K	ANG-2	CSF-1-R
PI3K	ANG-2	PDGFRB
PI3K	ANG-2	PDGFRA
PI3K	ANG-2	TEK
PI3K	ANG-2	TIE-2
PI3K	ANG-2	HGFR
PI3K	ANG-2	EGFR
PI3K	ANG-2	FGFR1
PI3K	ANG-2	TNFRSF16
PI3K	ANG-2	VEGFR-2
PI3K	ANG-2	IGFR1
PI3K	ANG-2	ERBB-1
PI3K	ANG-2	ERRP
PI3K	ANG-2	KDR
PI3K	FGF13	IGFIRC
PI3K	FGF13	PDGFR-1
PI3K	FGF13	C-FMS
PI3K	FGF13	LNGFR
PI3K	FGF13	P75
PI3K	FGF13	APDGFR
PI3K	FGF13	PDGFACE
PI3K	FGF13	JTK13
PI3K	FGF13	IGF-1_RECEPTOR
PI3K	FGF13	IGF1R
PI3K	FGF13	MRFMS
PI3K	FGF13	EPHA2
PI3K	FGF13	P75NTR
PI3K	FGF13	KIT
PI3K	FGF13	MET
PI3K	FGF13	INSR
PI3K	FGF13	VEGFR3
PI3K	FGF13	CSF-1R
PI3K	FGF13	VEGFR-1
PI3K	FGF13	FGFR4
PI3K	FGF13	FGFR2
PI3K	FGF13	FGFR3
PI3K	FGF13	NGFR
PI3K	FGF13	ERBB1
PI3K	FGF13	FLT-1
PI3K	FGF13	M-CSF-R
PI3K	FGF13	CSF1R
PI3K	FGF13	TIE2
PI3K	FGF13	FLT4
PI3K	FGF13	RNNGFRR
PI3K	FGF13	FLT1
PI3K	FGF13	CSF-1-R
PI3K	FGF13	PDGFRB
PI3K	FGF13	PDGFRA
PI3K	FGF13	TEK
PI3K	FGF13	TIE-2
PI3K	FGF13	HGFR
PI3K	FGF13	EGFR
PI3K	FGF13	FGFR1
PI3K	FGF13	TNFRSF16
PI3K	FGF13	VEGFR-2
PI3K	FGF13	IGFR1
PI3K	FGF13	ERBB-1
PI3K	FGF13	ERRP
PI3K	FGF13	KDR
PI3K	ANG-1	IGFIRC
PI3K	ANG-1	PDGFR-1
PI3K	ANG-1	C-FMS
PI3K	ANG-1	LNGFR
PI3K	ANG-1	P75
PI3K	ANG-1	APDGFR
PI3K	ANG-1	PDGFACE
PI3K	ANG-1	JTK13
PI3K	ANG-1	IGF-1_RECEPTOR
PI3K	ANG-1	IGF1R
PI3K	ANG-1	MRFMS
PI3K	ANG-1	EPHA2
PI3K	ANG-1	P75NTR
PI3K	ANG-1	KIT
PI3K	ANG-1	MET
PI3K	ANG-1	INSR
PI3K	ANG-1	VEGFR3
PI3K	ANG-1	CSF-1R
PI3K	ANG-1	VEGFR-1
PI3K	ANG-1	FGFR4
PI3K	ANG-1	FGFR2
PI3K	ANG-1	FGFR3
PI3K	ANG-1	NGFR
PI3K	ANG-1	ERBB1
PI3K	ANG-1	FLT-1
PI3K	ANG-1	M-CSF-R
PI3K	ANG-1	CSF1R
PI3K	ANG-1	TIE2
PI3K	ANG-1	FLT4
PI3K	ANG-1	RNNGFRR
PI3K	ANG-1	FLT1
PI3K	ANG-1	CSF-1-R
PI3K	ANG-1	PDGFRB
PI3K	ANG-1	PDGFRA
PI3K	ANG-1	TEK
PI3K	ANG-1	TIE-2
PI3K	ANG-1	HGFR
PI3K	ANG-1	EGFR
PI3K	ANG-1	FGFR1
PI3K	ANG-1	TNFRSF16
PI3K	ANG-1	VEGFR-2
PI3K	ANG-1	IGFR1
PI3K	ANG-1	ERBB-1
PI3K	ANG-1	ERRP
PI3K	ANG-1	KDR
PI3K	FGF9	IGFIRC
PI3K	FGF9	PDGFR-1
PI3K	FGF9	C-FMS
PI3K	FGF9	LNGFR
PI3K	FGF9	P75
PI3K	FGF9	APDGFR
PI3K	FGF9	PDGFACE
PI3K	FGF9	JTK13
PI3K	FGF9	IGF-1_RECEPTOR
PI3K	FGF9	IGF1R
PI3K	FGF9	MRFMS
PI3K	FGF9	EPHA2
PI3K	FGF9	P75NTR
PI3K	FGF9	KIT
PI3K	FGF9	MET
PI3K	FGF9	INSR
PI3K	FGF9	VEGFR3
PI3K	FGF9	CSF-1R
PI3K	FGF9	VEGFR-1
PI3K	FGF9	FGFR4
PI3K	FGF9	FGFR2
PI3K	FGF9	FGFR3
PI3K	FGF9	NGFR
PI3K	FGF9	ERBB1
PI3K	FGF9	FLT-1
PI3K	FGF9	M-CSF-R
PI3K	FGF9	CSF1R
PI3K	FGF9	TIE2
PI3K	FGF9	FLT4
PI3K	FGF9	RNNGFRR
PI3K	FGF9	FLT1
PI3K	FGF9	CSF-1-R
PI3K	FGF9	PDGFRB
PI3K	FGF9	PDGFRA
PI3K	FGF9	TEK
PI3K	FGF9	TIE-2
PI3K	FGF9	HGFR
PI3K	FGF9	EGFR
PI3K	FGF9	FGFR1
PI3K	FGF9	TNFRSF16
PI3K	FGF9	VEGFR-2
PI3K	FGF9	IGFR1
PI3K	FGF9	ERBB-1
PI3K	FGF9	ERRP
PI3K	FGF9	KDR
PI3K	FGF8	IGFIRC
PI3K	FGF8	PDGFR-1
PI3K	FGF8	C-FMS
PI3K	FGF8	LNGFR
PI3K	FGF8	P75
PI3K	FGF8	APDGFR
PI3K	FGF8	PDGFACE
PI3K	FGF8	JTK13
PI3K	FGF8	IGF-1_RECEPTOR
PI3K	FGF8	IGF1R
PI3K	FGF8	MRFMS
PI3K	FGF8	EPHA2
PI3K	FGF8	P75NTR
PI3K	FGF8	KIT
PI3K	FGF8	MET
PI3K	FGF8	INSR
PI3K	FGF8	VEGFR3
PI3K	FGF8	CSF-1R
PI3K	FGF8	VEGFR-1
PI3K	FGF8	FGFR4
PI3K	FGF8	FGFR2
PI3K	FGF8	FGFR3
PI3K	FGF8	NGFR
PI3K	FGF8	ERBB1
PI3K	FGF8	FLT-1
PI3K	FGF8	M-CSF-R
PI3K	FGF8	CSF1R
PI3K	FGF8	TIE2
PI3K	FGF8	FLT4
PI3K	FGF8	RNNGFRR
PI3K	FGF8	FLT1
PI3K	FGF8	CSF-1-R
PI3K	FGF8	PDGFRB
PI3K	FGF8	PDGFRA
PI3K	FGF8	TEK
PI3K	FGF8	TIE-2
PI3K	FGF8	HGFR
PI3K	FGF8	EGFR
PI3K	FGF8	FGFR1
PI3K	FGF8	TNFRSF16
PI3K	FGF8	VEGFR-2
PI3K	FGF8	IGFR1
PI3K	FGF8	ERBB-1
PI3K	FGF8	ERRP
PI3K	FGF8	KDR
PI3K	FGF7	IGFIRC
PI3K	FGF7	PDGFR-1
PI3K	FGF7	C-FMS
PI3K	FGF7	LNGFR
PI3K	FGF7	P75
PI3K	FGF7	APDGFR
PI3K	FGF7	PDGFACE
PI3K	FGF7	JTK13
PI3K	FGF7	IGF-1_RECEPTOR
PI3K	FGF7	IGF1R
PI3K	FGF7	MRFMS
PI3K	FGF7	EPHA2
PI3K	FGF7	P75NTR
PI3K	FGF7	KIT
PI3K	FGF7	MET
PI3K	FGF7	INSR
PI3K	FGF7	VEGFR3
PI3K	FGF7	CSF-1R
PI3K	FGF7	VEGFR-1
PI3K	FGF7	FGFR4
PI3K	FGF7	FGFR2
PI3K	FGF7	FGFR3
PI3K	FGF7	NGFR
PI3K	FGF7	ERBB1
PI3K	FGF7	FLT-1
PI3K	FGF7	M-CSF-R
PI3K	FGF7	CSF1R
PI3K	FGF7	TIE2
PI3K	FGF7	FLT4
PI3K	FGF7	RNNGFRR
PI3K	FGF7	FLT1
PI3K	FGF7	CSF-1-R
PI3K	FGF7	PDGFRB
PI3K	FGF7	PDGFRA
PI3K	FGF7	TEK
PI3K	FGF7	TIE-2
PI3K	FGF7	HGFR
PI3K	FGF7	EGFR
PI3K	FGF7	FGFR1
PI3K	FGF7	TNFRSF16
PI3K	FGF7	VEGFR-2
PI3K	FGF7	IGFR1
PI3K	FGF7	ERBB-1
PI3K	FGF7	ERRP
PI3K	FGF7	KDR
PI3K	FGF6	IGFIRC
PI3K	FGF6	PDGFR-1
PI3K	FGF6	C-FMS
PI3K	FGF6	LNGFR
PI3K	FGF6	P75
PI3K	FGF6	APDGFR
PI3K	FGF6	PDGFACE
PI3K	FGF6	JTK13
PI3K	FGF6	IGF-1_RECEPTOR
PI3K	FGF6	IGF1R
PI3K	FGF6	MRFMS
PI3K	FGF6	EPHA2
PI3K	FGF6	P75NTR
PI3K	FGF6	KIT
PI3K	FGF6	MET
PI3K	FGF6	INSR
PI3K	FGF6	VEGFR3
PI3K	FGF6	CSF-1R
PI3K	FGF6	VEGFR-1
PI3K	FGF6	FGFR4
PI3K	FGF6	FGFR2
PI3K	FGF6	FGFR3
PI3K	FGF6	NGFR
PI3K	FGF6	ERBB1
PI3K	FGF6	FLT-1
PI3K	FGF6	M-CSF-R
PI3K	FGF6	CSF1R
PI3K	FGF6	TIE2
PI3K	FGF6	FLT4
PI3K	FGF6	RNNGFRR
PI3K	FGF6	FLT1
PI3K	FGF6	CSF-1-R
PI3K	FGF6	PDGFRB
PI3K	FGF6	PDGFRA
PI3K	FGF6	TEK
PI3K	FGF6	TIE-2
PI3K	FGF6	HGFR
PI3K	FGF6	EGFR
PI3K	FGF6	FGFR1
PI3K	FGF6	TNFRSF16
PI3K	FGF6	VEGFR-2
PI3K	FGF6	IGFR1
PI3K	FGF6	ERBB-1
PI3K	FGF6	ERRP
PI3K	FGF6	KDR
PI3K	FGF5	IGFIRC
PI3K	FGF5	PDGFR-1
PI3K	FGF5	C-FMS
PI3K	FGF5	LNGFR
PI3K	FGF5	P75
PI3K	FGF5	APDGFR
PI3K	FGF5	PDGFACE
PI3K	FGF5	JTK13
PI3K	FGF5	IGF-1_RECEPTOR
PI3K	FGF5	IGF1R
PI3K	FGF5	MRFMS
PI3K	FGF5	EPHA2
PI3K	FGF5	P75NTR
PI3K	FGF5	KIT
PI3K	FGF5	MET
PI3K	FGF5	INSR
PI3K	FGF5	VEGFR3
PI3K	FGF5	CSF-1R
PI3K	FGF5	VEGFR-1
PI3K	FGF5	FGFR4
PI3K	FGF5	FGFR2
PI3K	FGF5	FGFR3
PI3K	FGF5	NGFR
PI3K	FGF5	ERBB1
PI3K	FGF5	FLT-1
PI3K	FGF5	M-CSF-R
PI3K	FGF5	CSF1R
PI3K	FGF5	TIE2
PI3K	FGF5	FLT4
PI3K	FGF5	RNNGFRR
PI3K	FGF5	FLT1
PI3K	FGF5	CSF-1-R
PI3K	FGF5	PDGFRB
PI3K	FGF5	PDGFRA
PI3K	FGF5	TEK
PI3K	FGF5	TIE-2
PI3K	FGF5	HGFR
PI3K	FGF5	EGFR
PI3K	FGF5	FGFR1
PI3K	FGF5	TNFRSF16
PI3K	FGF5	VEGFR-2
PI3K	FGF5	IGFR1
PI3K	FGF5	ERBB-1
PI3K	FGF5	ERRP
PI3K	FGF5	KDR
PI3K	FGF4	IGFIRC
PI3K	FGF4	PDGFR-1
PI3K	FGF4	C-FMS
PI3K	FGF4	LNGFR
PI3K	FGF4	P75
PI3K	FGF4	APDGFR
PI3K	FGF4	PDGFACE
PI3K	FGF4	JTK13
PI3K	FGF4	IGF-1_RECEPTOR
PI3K	FGF4	IGF1R
PI3K	FGF4	MRFMS
PI3K	FGF4	EPHA2
PI3K	FGF4	P75NTR
PI3K	FGF4	KIT
PI3K	FGF4	MET
PI3K	FGF4	INSR
PI3K	FGF4	VEGFR3
PI3K	FGF4	CSF-1R
PI3K	FGF4	VEGFR-1
PI3K	FGF4	FGFR4
PI3K	FGF4	FGFR2
PI3K	FGF4	FGFR3
PI3K	FGF4	NGFR
PI3K	FGF4	ERBB1
PI3K	FGF4	FLT-1
PI3K	FGF4	M-CSF-R
PI3K	FGF4	CSF1R
PI3K	FGF4	TIE2
PI3K	FGF4	FLT4
PI3K	FGF4	RNNGFRR
PI3K	FGF4	FLT1
PI3K	FGF4	CSF-1-R
PI3K	FGF4	PDGFRB
PI3K	FGF4	PDGFRA
PI3K	FGF4	TEK
PI3K	FGF4	TIE-2
PI3K	FGF4	HGFR
PI3K	FGF4	EGFR
PI3K	FGF4	FGFR1
PI3K	FGF4	TNFRSF16
PI3K	FGF4	VEGFR-2
PI3K	FGF4	IGFR1
PI3K	FGF4	ERBB-1
PI3K	FGF4	ERRP
PI3K	FGF4	KDR
PI3K	FGF-13	IGFIRC
PI3K	FGF-13	PDGFR-1
PI3K	FGF-13	C-FMS
PI3K	FGF-13	LNGFR
PI3K	FGF-13	P75
PI3K	FGF-13	APDGFR
PI3K	FGF-13	PDGFACE
PI3K	FGF-13	JTK13
PI3K	FGF-13	IGF-1_RECEPTOR
PI3K	FGF-13	IGF1R
PI3K	FGF-13	MRFMS
PI3K	FGF-13	EPHA2
PI3K	FGF-13	P75NTR
PI3K	FGF-13	KIT
PI3K	FGF-13	MET
PI3K	FGF-13	INSR
PI3K	FGF-13	VEGFR3
PI3K	FGF-13	CSF-1R
PI3K	FGF-13	VEGFR-1
PI3K	FGF-13	FGFR4
PI3K	FGF-13	FGFR2
PI3K	FGF-13	FGFR3
PI3K	FGF-13	NGFR
PI3K	FGF-13	ERBB1
PI3K	FGF-13	FLT-1
PI3K	FGF-13	M-CSF-R
PI3K	FGF-13	CSF1R
PI3K	FGF-13	TIE2
PI3K	FGF-13	FLT4
PI3K	FGF-13	RNNGFRR
PI3K	FGF-13	FLT1
PI3K	FGF-13	CSF-1-R
PI3K	FGF-13	PDGFRB
PI3K	FGF-13	PDGFRA
PI3K	FGF-13	TEK
PI3K	FGF-13	TIE-2
PI3K	FGF-13	HGFR
PI3K	FGF-13	EGFR
PI3K	FGF-13	FGFR1
PI3K	FGF-13	TNFRSF16
PI3K	FGF-13	VEGFR-2
PI3K	FGF-13	IGFR1
PI3K	FGF-13	ERBB-1
PI3K	FGF-13	ERRP
PI3K	FGF-13	KDR
PI3K	FGF2	IGFIRC
PI3K	FGF2	PDGFR-1
PI3K	FGF2	C-FMS
PI3K	FGF2	LNGFR
PI3K	FGF2	P75
PI3K	FGF2	APDGFR
PI3K	FGF2	PDGFACE
PI3K	FGF2	JTK13
PI3K	FGF2	IGF-1_RECEPTOR
PI3K	FGF2	IGF1R
PI3K	FGF2	MRFMS
PI3K	FGF2	EPHA2
PI3K	FGF2	P75NTR
PI3K	FGF2	KIT
PI3K	FGF2	MET
PI3K	FGF2	INSR
PI3K	FGF2	VEGFR3
PI3K	FGF2	CSF-1R
PI3K	FGF2	VEGFR-1
PI3K	FGF2	FGFR4
PI3K	FGF2	FGFR2
PI3K	FGF2	FGFR3
PI3K	FGF2	NGFR
PI3K	FGF2	ERBB1
PI3K	FGF2	FLT-1
PI3K	FGF2	M-CSF-R
PI3K	FGF2	CSF1R
PI3K	FGF2	TIE2
PI3K	FGF2	FLT4
PI3K	FGF2	RNNGFRR
PI3K	FGF2	FLT1
PI3K	FGF2	CSF-1-R
PI3K	FGF2	PDGFRB
PI3K	FGF2	PDGFRA
PI3K	FGF2	TEK
PI3K	FGF2	TIE-2
PI3K	FGF2	HGFR
PI3K	FGF2	EGFR
PI3K	FGF2	FGFR1
PI3K	FGF2	TNFRSF16
PI3K	FGF2	VEGFR-2
PI3K	FGF2	IGFR1
PI3K	FGF2	ERBB-1
PI3K	FGF2	ERRP
PI3K	FGF2	KDR
PI3K	FGF1	IGFIRC
PI3K	FGF1	PDGFR-1
PI3K	FGF1	C-FMS
PI3K	FGF1	LNGFR
PI3K	FGF1	P75
PI3K	FGF1	APDGFR
PI3K	FGF1	PDGFACE
PI3K	FGF1	JTK13
PI3K	FGF1	IGF-1_RECEPTOR
PI3K	FGF1	IGF1R
PI3K	FGF1	MRFMS
PI3K	FGF1	EPHA2
PI3K	FGF1	P75NTR
PI3K	FGF1	KIT
PI3K	FGF1	MET
PI3K	FGF1	INSR
PI3K	FGF1	VEGFR3
PI3K	FGF1	CSF-1R
PI3K	FGF1	VEGFR-1
PI3K	FGF1	FGFR4
PI3K	FGF1	FGFR2
PI3K	FGF1	FGFR3
PI3K	FGF1	NGFR
PI3K	FGF1	ERBB1
PI3K	FGF1	FLT-1
PI3K	FGF1	M-CSF-R
PI3K	FGF1	CSF1R
PI3K	FGF1	TIE2
PI3K	FGF1	FLT4
PI3K	FGF1	RNNGFRR
PI3K	FGF1	FLT1
PI3K	FGF1	CSF-1-R
PI3K	FGF1	PDGFRB
PI3K	FGF1	PDGFRA
PI3K	FGF1	TEK
PI3K	FGF1	TIE-2
PI3K	FGF1	HGFR
PI3K	FGF1	EGFR
PI3K	FGF1	FGFR1
PI3K	FGF1	TNFRSF16
PI3K	FGF1	VEGFR-2
PI3K	FGF1	IGFR1
PI3K	FGF1	ERBB-1
PI3K	FGF1	ERRP
PI3K	FGF1	KDR
PI3K	FGF-10	IGFIRC
PI3K	FGF-10	PDGFR-1
PI3K	FGF-10	C-FMS
PI3K	FGF-10	LNGFR
PI3K	FGF-10	P75
PI3K	FGF-10	APDGFR
PI3K	FGF-10	PDGFACE
PI3K	FGF-10	JTK13
PI3K	FGF-10	IGF-1_RECEPTOR
PI3K	FGF-10	IGF1R
PI3K	FGF-10	MRFMS
PI3K	FGF-10	EPHA2
PI3K	FGF-10	P75NTR
PI3K	FGF-10	KIT
PI3K	FGF-10	MET
PI3K	FGF-10	INSR
PI3K	FGF-10	VEGFR3
PI3K	FGF-10	CSF-1R
PI3K	FGF-10	VEGFR-1
PI3K	FGF-10	FGFR4
PI3K	FGF-10	FGFR2
PI3K	FGF-10	FGFR3
PI3K	FGF-10	NGFR
PI3K	FGF-10	ERBB1
PI3K	FGF-10	FLT-1
PI3K	FGF-10	M-CSF-R
PI3K	FGF-10	CSF1R
PI3K	FGF-10	TIE2
PI3K	FGF-10	FLT4
PI3K	FGF-10	RNNGFRR
PI3K	FGF-10	FLT1
PI3K	FGF-10	CSF-1-R
PI3K	FGF-10	PDGFRB
PI3K	FGF-10	PDGFRA
PI3K	FGF-10	TEK
PI3K	FGF-10	TIE-2
PI3K	FGF-10	HGFR
PI3K	FGF-10	EGFR
PI3K	FGF-10	FGFR1
PI3K	FGF-10	TNFRSF16
PI3K	FGF-10	VEGFR-2
PI3K	FGF-10	IGFR1
PI3K	FGF-10	ERBB-1
PI3K	FGF-10	ERRP
PI3K	FGF-10	KDR
PI3K	B61	IGFIRC
PI3K	B61	PDGFR-1
PI3K	B61	C-FMS
PI3K	B61	LNGFR
PI3K	B61	P75
PI3K	B61	APDGFR
PI3K	B61	PDGFACE
PI3K	B61	JTK13
PI3K	B61	IGF-1_RECEPTOR
PI3K	B61	IGF1R
PI3K	B61	MRFMS
PI3K	B61	EPHA2
PI3K	B61	P75NTR
PI3K	B61	KIT
PI3K	B61	MET
PI3K	B61	INSR
PI3K	B61	VEGFR3
PI3K	B61	CSF-1R
PI3K	B61	VEGFR-1
PI3K	B61	FGFR4
PI3K	B61	FGFR2
PI3K	B61	FGFR3
PI3K	B61	NGFR
PI3K	B61	ERBB1
PI3K	B61	FLT-1
PI3K	B61	M-CSF-R
PI3K	B61	CSF1R
PI3K	B61	TIE2
PI3K	B61	FLT4
PI3K	B61	RNNGFRR
PI3K	B61	FLT1
PI3K	B61	CSF-1-R
PI3K	B61	PDGFRB
PI3K	B61	PDGFRA
PI3K	B61	TEK
PI3K	B61	TIE-2
PI3K	B61	HGFR
PI3K	B61	EGFR
PI3K	B61	FGFR1
PI3K	B61	TNFRSF16
PI3K	B61	VEGFR-2
PI3K	B61	IGFR1
PI3K	B61	ERBB-1
PI3K	B61	ERRP
PI3K	B61	KDR
PI3K	ANGPT1	IGFIRC
PI3K	ANGPT1	PDGFR-1
PI3K	ANGPT1	C-FMS
PI3K	ANGPT1	LNGFR
PI3K	ANGPT1	P75
PI3K	ANGPT1	APDGFR
PI3K	ANGPT1	PDGFACE
PI3K	ANGPT1	JTK13
PI3K	ANGPT1	IGF-1_RECEPTOR
PI3K	ANGPT1	IGF1R
PI3K	ANGPT1	MRFMS
PI3K	ANGPT1	EPHA2
PI3K	ANGPT1	P75NTR
PI3K	ANGPT1	KIT
PI3K	ANGPT1	MET
PI3K	ANGPT1	INSR
PI3K	ANGPT1	VEGFR3
PI3K	ANGPT1	CSF-1R
PI3K	ANGPT1	VEGFR-1
PI3K	ANGPT1	FGFR4
PI3K	ANGPT1	FGFR2
PI3K	ANGPT1	FGFR3
PI3K	ANGPT1	NGFR
PI3K	ANGPT1	ERBB1
PI3K	ANGPT1	FLT-1
PI3K	ANGPT1	M-CSF-R
PI3K	ANGPT1	CSF1R
PI3K	ANGPT1	TIE2
PI3K	ANGPT1	FLT4
PI3K	ANGPT1	RNNGFRR
PI3K	ANGPT1	FLT1
PI3K	ANGPT1	CSF-1-R
PI3K	ANGPT1	PDGFRB
PI3K	ANGPT1	PDGFRA
PI3K	ANGPT1	TEK
PI3K	ANGPT1	TIE-2
PI3K	ANGPT1	HGFR
PI3K	ANGPT1	EGFR
PI3K	ANGPT1	FGFR1
PI3K	ANGPT1	TNFRSF16
PI3K	ANGPT1	VEGFR-2
PI3K	ANGPT1	IGFR1
PI3K	ANGPT1	ERBB-1
PI3K	ANGPT1	ERRP
PI3K	ANGPT1	KDR
PI3K	BETA-NGF	IGFIRC
PI3K	BETA-NGF	PDGFR-1
PI3K	BETA-NGF	C-FMS
PI3K	BETA-NGF	LNGFR
PI3K	BETA-NGF	P75
PI3K	BETA-NGF	APDGFR
PI3K	BETA-NGF	PDGFACE
PI3K	BETA-NGF	JTK13
PI3K	BETA-NGF	IGF-1_RECEPTOR
PI3K	BETA-NGF	IGF1R
PI3K	BETA-NGF	MRFMS
PI3K	BETA-NGF	EPHA2
PI3K	BETA-NGF	P75NTR
PI3K	BETA-NGF	KIT
[truncated: 531,105 more rows]
